# Supplementary material for: 2,2′-Biimidazolium hexa­aqua­manganese(II) bis­(sulfate)
Source: Acta Crystallogr Sect E Struct Rep Online. 2008 Jul 9;64(Pt 8):m1005. doi: 10.1107/S1600536808020291 (PMC2961928; doi:10.1107/S1600536808020291)
Supplement: Supplementary file 1 [file e-64-m1005-sup1.cif]

##############################################################################
###                                                                        ###
###        Electronic paper (Acta Crystallographica Section E)             ###
###                                                                        ###
##############################################################################
#                                                                            #
# This CIF contains the data in a paper accepted for publication in Acta     #
# Crystallographica Section E. It conforms to the requirements of Notes      #
# for Authors for Section E, and has been peer reviewed under the auspices   #
# of the IUCr Commission on Journals.                                        #
#                                                                            #
# Full details of the Crystallographic Information File format               #
# are given in the paper "The Crystallographic Information File (CIF):       #
# a New Standard Archive File for Crystallography" by S. R. Hall, F. H.      #
# Allen and I. D. Brown [Acta Cryst. (1991), A47, 655-685].                  #
#                                                                            #
# The current version of the core CIF dictionary is obtainable from          #
# ftp://ftp.iucr.org/pub/cif_core.dic. The current version number is 2.4.    #
#                                                                            #
# Software is freely available for graphical display of the structure(s) in  #
# this CIF.  For information consult the CIF home page http://www.iucr.org/  #
# cif/home.html                                                              #
#                                                                            #
# This file may be used for bona fide research purposes within the           #
# scientific community so long as proper attribution is given to the journal # 
# article from which it was obtained.                                        #
#                                                                            #
##############################################################################
                                             
data_I
_audit_creation_method     SHELXL97
_chemical_name_systematic
;
2,2'-Biimidazolium hexaaquamanganese(II) bis(sulfate)
;
_chemical_name_common     ?
_chemical_formula_moiety     'C6 H8 N4 2+ , H12 Mn1 O6 2+ , 2S O4 2-'
_chemical_formula_sum     'C6 H20 Mn N4 O14 S2'
_chemical_formula_iupac     '(C6 H8 N4) [Mn (H2 O)6] (S O4)2'
_chemical_formula_weight     491.34
_chemical_melting_point     ?
_symmetry_cell_setting     monoclinic
_symmetry_space_group_name_H-M     'P 21/c'
_symmetry_space_group_name_Hall     '-P 2ybc'
loop_
    _symmetry_equiv_pos_as_xyz
    'x, y, z'
    '-x, y+1/2, -z+1/2'
    '-x, -y, -z'
    'x, -y-1/2, z-1/2'
_cell_length_a     6.0625(7)
_cell_length_b     11.606(2)
_cell_length_c     12.218(2)
_cell_angle_alpha     90.00
_cell_angle_beta     91.650(10)
_cell_angle_gamma     90.00
_cell_volume     859.3(2)
_cell_formula_units_Z     2
_cell_measurement_reflns_used     7442
_cell_measurement_theta_min     2.42
_cell_measurement_theta_max     27.46
_cell_measurement_temperature     100(2)
_exptl_crystal_description     block
_exptl_crystal_colour     colourless
_exptl_crystal_size_max     0.4
_exptl_crystal_size_mid     0.3
_exptl_crystal_size_min     0.2
_exptl_crystal_density_diffrn     1.899
_exptl_crystal_density_meas     ?
_exptl_crystal_density_method     'not measured'
_exptl_crystal_F_000     506
_exptl_absorpt_coefficient_mu     1.094
_exptl_absorpt_correction_type     multi-scan
_exptl_absorpt_process_details     '(SADABS; Sheldrick,1996)'
_exptl_absorpt_correction_T_min     0.6860
_exptl_absorpt_correction_T_max     0.800
_diffrn_ambient_temperature     100(2)
_diffrn_radiation_type     MoK\a
_diffrn_radiation_wavelength     0.71073
_diffrn_radiation_source     'fine-focus sealed tube'
_diffrn_radiation_monochromator     graphite
_diffrn_measurement_device_type     'Bruker SMART APEX CCD area-detector'
_diffrn_measurement_method     '\f and \w'
_diffrn_detector_area_resol_mean     ?
_diffrn_reflns_number     9389
_diffrn_reflns_av_R_equivalents     0.0180
_diffrn_reflns_av_sigmaI/netI     0.0138
_diffrn_reflns_theta_min     2.42
_diffrn_reflns_theta_max     27.46
_diffrn_reflns_theta_full     27.46
_diffrn_measured_fraction_theta_max     0.999
_diffrn_measured_fraction_theta_full     0.999
_diffrn_reflns_limit_h_min     -7
_diffrn_reflns_limit_h_max     7
_diffrn_reflns_limit_k_min     -15
_diffrn_reflns_limit_k_max     15
_diffrn_reflns_limit_l_min     -15
_diffrn_reflns_limit_l_max     15
_diffrn_standards_number     ?
_diffrn_standards_interval_count     ?
_diffrn_standards_interval_time     ?
_diffrn_standards_decay_%     ?
_reflns_number_total     1954
_reflns_number_gt     1897
_reflns_threshold_expression     I>2\s(I)
_refine_ls_structure_factor_coef     Fsqd
_refine_ls_matrix_type     full
_refine_ls_R_factor_all     0.0233
_refine_ls_R_factor_gt     0.0227
_refine_ls_wR_factor_gt     0.0648
_refine_ls_wR_factor_ref     0.0658
_refine_ls_goodness_of_fit_ref     1.057
_refine_ls_restrained_S_all     1.056
_refine_ls_number_reflns     1954
_refine_ls_number_parameters     142
_refine_ls_number_restraints     6
_refine_ls_hydrogen_treatment     mixed
_refine_ls_weighting_scheme     calc
_refine_ls_weighting_details
        'calc w = 1/[\s^2^(Fo^2^)+(0.042P)^2^+0.4497P] where P=(Fo^2^+2Fc^2^)/3'
_atom_sites_solution_hydrogens     geom
_atom_sites_solution_primary     direct
_atom_sites_solution_secondary     difmap
_refine_ls_shift/su_max     0.000
_refine_ls_shift/su_mean     0.000
_refine_diff_density_max     0.285
_refine_diff_density_min     -0.653
_refine_ls_extinction_method     none
_refine_ls_extinction_coef     ?
loop_
    _atom_type_symbol
    _atom_type_description
    _atom_type_scat_dispersion_real
    _atom_type_scat_dispersion_imag
    _atom_type_scat_source
    'C' 'C' 0.0033 0.0016
                         'International Tables Vol C Tables 4.2.6.8 and 6.1.1.4'
    'H' 'H' 0.0000 0.0000
                         'International Tables Vol C Tables 4.2.6.8 and 6.1.1.4'
    'N' 'N' 0.0061 0.0033
                         'International Tables Vol C Tables 4.2.6.8 and 6.1.1.4'
    'Mn' 'Mn' 0.3368 0.7283
                         'International Tables Vol C Tables 4.2.6.8 and 6.1.1.4'
    'O' 'O' 0.0106 0.0060
                         'International Tables Vol C Tables 4.2.6.8 and 6.1.1.4'
    'S' 'S' 0.1246 0.1234
                         'International Tables Vol C Tables 4.2.6.8 and 6.1.1.4'
_computing_data_collection     'SMART (Bruker, 2007)'
_computing_cell_refinement     'SAINT (Bruker, 2007)'
_computing_data_reduction     'SAINT (Bruker, 2007)'
_computing_structure_solution     'SHELXS97 (Sheldrick, 2008)'
_computing_structure_refinement     'SHELXL97 (Sheldrick, 2008)'
_computing_molecular_graphics     'SHELXTL (Sheldrick, 2008)'
_computing_publication_material     'SHELXTL (Sheldrick, 2008)'
loop_
    _atom_site_type_symbol
    _atom_site_label
    _atom_site_fract_x
    _atom_site_fract_y
    _atom_site_fract_z
    _atom_site_U_iso_or_equiv
    _atom_site_adp_type
    _atom_site_calc_flag
    _atom_site_refinement_flags
    _atom_site_occupancy
    _atom_site_disorder_assembly
    _atom_site_disorder_group
    Mn Mn1 0.5000 0.5000 0.0000 0.00892(9) Uani d S 1 . .
    S S1 0.87954(5) 0.76694(3) 0.24181(2) 0.00829(10) Uani d . 1 . .
    N N1 0.20621(19) 1.00486(9) 0.11407(9) 0.0107(2) Uani d . 1 . .
    H H1A 0.1629 1.0584 0.1597 0.013 Uiso calc R 1 . .
    N N2 0.21706(17) 0.89187(9) -0.02676(9) 0.0105(2) Uani d . 1 . .
    H H2A 0.1825 0.8585 -0.0896 0.013 Uiso calc R 1 . .
    C C1 0.3926(2) 0.93818(11) 0.12742(11) 0.0125(2) Uani d . 1 . .
    H H1B 0.4969 0.9413 0.1869 0.015 Uiso calc R 1 . .
    C C2 0.3988(2) 0.86702(11) 0.03924(11) 0.0124(2) Uani d . 1 . .
    H H2B 0.5082 0.8106 0.0257 0.015 Uiso calc R 1 . .
    C C3 0.1021(2) 0.97533(11) 0.02099(10) 0.0098(2) Uani d . 1 . .
    O O1 0.87996(15) 0.78300(8) 0.12285(7) 0.0128(2) Uani d . 1 . .
    O O2 0.65505(15) 0.73605(8) 0.27723(8) 0.0126(2) Uani d . 1 . .
    O O3 1.02939(15) 0.66897(8) 0.27336(7) 0.01179(19) Uani d . 1 . .
    O O4 0.95582(15) 0.87250(8) 0.29863(8) 0.01210(19) Uani d . 1 . .
    O O5 0.39485(16) 0.59047(8) 0.15004(8) 0.0137(2) Uani d D 1 . .
    O O6 0.19308(16) 0.40995(8) -0.00527(8) 0.0135(2) Uani d D 1 . .
    O O7 0.63321(15) 0.36233(8) 0.10452(8) 0.01286(19) Uani d D 1 . .
    H H5A 0.474(3) 0.6368(14) 0.1868(14) 0.015 Uiso d D 1 . .
    H H6A 0.134(3) 0.4002(15) 0.0553(13) 0.015 Uiso d D 1 . .
    H H7A 0.753(3) 0.3688(15) 0.1418(14) 0.015 Uiso d D 1 . .
    H H5B 0.273(2) 0.6050(15) 0.1724(14) 0.015 Uiso d D 1 . .
    H H6B 0.162(3) 0.3514(14) -0.0441(14) 0.015 Uiso d D 1 . .
    H H7B 0.548(3) 0.3290(15) 0.1482(13) 0.015 Uiso d D 1 . .
loop_
    _atom_site_aniso_label
    _atom_site_aniso_U_11
    _atom_site_aniso_U_22
    _atom_site_aniso_U_33
    _atom_site_aniso_U_12
    _atom_site_aniso_U_13
    _atom_site_aniso_U_23
    Mn1 0.00931(15) 0.00906(15) 0.00839(15) -0.00039(9) 0.00042(10) 0.00021(9)
    S1 0.00802(16) 0.00845(16) 0.00839(17) 0.00010(10) 0.00033(11) -0.00019(10)
    N1 0.0120(5) 0.0100(5) 0.0103(5) 0.0002(4) 0.0001(4) -0.0003(4)
    N2 0.0109(5) 0.0105(5) 0.0102(5) -0.0002(4) 0.0007(4) -0.0012(4)
    C1 0.0128(6) 0.0120(6) 0.0127(6) 0.0003(4) -0.0010(4) 0.0025(5)
    C2 0.0112(6) 0.0119(6) 0.0141(6) 0.0008(4) -0.0006(4) 0.0019(5)
    C3 0.0103(6) 0.0089(5) 0.0104(6) -0.0016(5) 0.0015(4) 0.0009(4)
    O1 0.0167(5) 0.0125(4) 0.0090(4) -0.0011(3) -0.0005(3) 0.0010(3)
    O2 0.0088(4) 0.0139(4) 0.0150(5) -0.0014(3) 0.0021(3) -0.0016(3)
    O3 0.0116(4) 0.0115(4) 0.0123(4) 0.0028(3) 0.0006(3) 0.0016(3)
    O4 0.0124(4) 0.0110(4) 0.0129(4) -0.0018(3) 0.0009(3) -0.0027(3)
    O5 0.0106(4) 0.0166(5) 0.0141(5) -0.0010(4) 0.0026(3) -0.0052(4)
    O6 0.0139(4) 0.0152(5) 0.0116(5) -0.0036(4) 0.0027(3) -0.0025(4)
    O7 0.0106(4) 0.0145(5) 0.0134(5) -0.0004(3) 0.0002(3) 0.0035(3)
loop_
    _geom_bond_atom_site_label_1
    _geom_bond_atom_site_label_2
    _geom_bond_site_symmetry_2
    _geom_bond_distance
    _geom_bond_publ_flag
    Mn1 O6 . 2.1335(10) yes
    Mn1 O6 3_665 2.1335(10) ?
    Mn1 O7 3_665 2.1856(10) ?
    Mn1 O7 . 2.1856(10) yes
    Mn1 O5 . 2.2218(10) yes
    Mn1 O5 3_665 2.2218(10) ?
    S1 O1 . 1.4653(10) ?
    S1 O4 . 1.4759(10) ?
    S1 O2 1 1.4839(10) ?
    S1 O2 . 1.4839(10) ?
    S1 O3 . 1.4989(9) ?
    N1 C3 . 1.3296(17) ?
    N1 C1 . 1.3754(17) ?
    N1 H1A . 0.8800 ?
    N2 C3 . 1.3371(16) ?
    N2 C2 . 1.3771(17) ?
    N2 H2A . 0.8800 ?
    C1 C2 . 1.3589(19) ?
    C1 H1B . 0.9500 ?
    C2 H2B . 0.9500 ?
    C3 C3 3_575 1.445(2) yes
    O5 H5A . 0.843(14) ?
    O5 H5B . 0.813(14) ?
    O6 H6A . 0.839(14) ?
    O6 H6B . 0.846(14) ?
    O7 H7A . 0.851(14) ?
    O7 H7B . 0.846(14) ?
loop_
    _geom_angle_atom_site_label_1
    _geom_angle_atom_site_label_2
    _geom_angle_atom_site_label_3
    _geom_angle_site_symmetry_1
    _geom_angle_site_symmetry_3
    _geom_angle
    _geom_angle_publ_flag
    O6 Mn1 O6 . 3_665 180.0 ?
    O6 Mn1 O7 . 3_665 91.90(4) ?
    O6 Mn1 O7 3_665 3_665 88.10(4) ?
    O6 Mn1 O7 . . 88.10(4) ?
    O6 Mn1 O7 3_665 . 91.90(4) ?
    O7 Mn1 O7 3_665 . 180.0 ?
    O6 Mn1 O5 . . 89.18(4) ?
    O6 Mn1 O5 3_665 . 90.82(4) ?
    O7 Mn1 O5 3_665 . 91.53(4) ?
    O7 Mn1 O5 . . 88.47(4) ?
    O6 Mn1 O5 . 3_665 90.82(4) ?
    O6 Mn1 O5 3_665 3_665 89.18(4) ?
    O7 Mn1 O5 3_665 3_665 88.47(4) ?
    O7 Mn1 O5 . 3_665 91.53(4) ?
    O5 Mn1 O5 . 3_665 180.0 ?
    O1 S1 O4 . . 110.58(6) ?
    O1 S1 O2 . 1 110.35(6) ?
    O4 S1 O2 . 1 109.94(6) ?
    O1 S1 O2 . . 110.35(6) ?
    O4 S1 O2 . . 109.94(6) ?
    O1 S1 O3 . . 109.47(6) ?
    O4 S1 O3 . . 109.23(6) ?
    O2 S1 O3 1 . 107.21(6) ?
    O2 S1 O3 . . 107.21(6) ?
    C3 N1 C1 . . 108.94(11) ?
    C3 N1 H1A . . 125.5 ?
    C1 N1 H1A . . 125.5 ?
    C3 N2 C2 . . 108.33(11) ?
    C3 N2 H2A . . 125.8 ?
    C2 N2 H2A . . 125.8 ?
    C2 C1 N1 . . 106.82(11) ?
    C2 C1 H1B . . 126.6 ?
    N1 C1 H1B . . 126.6 ?
    C1 C2 N2 . . 107.28(11) ?
    C1 C2 H2B . . 126.4 ?
    N2 C2 H2B . . 126.4 ?
    N1 C3 N2 . . 108.63(11) ?
    N1 C3 C3 . 3_575 125.62(15) ?
    N2 C3 C3 . 3_575 125.75(15) ?
    Mn1 O5 H5A . . 124.6(12) ?
    Mn1 O5 H5B . . 131.4(13) ?
    H5A O5 H5B . . 101.5(17) ?
    Mn1 O6 H6A . . 115.7(12) ?
    Mn1 O6 H6B . . 126.2(12) ?
    H6A O6 H6B . . 107.0(17) ?
    Mn1 O7 H7A . . 123.0(12) ?
    Mn1 O7 H7B . . 118.8(12) ?
    H7A O7 H7B . . 103.3(17) ?
loop_
    _geom_torsion_atom_site_label_1
    _geom_torsion_atom_site_label_2
    _geom_torsion_atom_site_label_3
    _geom_torsion_atom_site_label_4
    _geom_torsion_site_symmetry_1
    _geom_torsion_site_symmetry_2
    _geom_torsion_site_symmetry_3
    _geom_torsion_site_symmetry_4
    _geom_torsion
    _geom_torsion_publ_flag
    C3 N1 C1 C2 . . . . 0.07(15) ?
    N1 C1 C2 N2 . . . . 0.36(14) ?
    C3 N2 C2 C1 . . . . -0.66(14) ?
    C1 N1 C3 N2 . . . . -0.48(14) ?
    C1 N1 C3 C3 . . . 3_575 179.08(15) ?
    C2 N2 C3 N1 . . . . 0.71(14) ?
    C2 N2 C3 C3 . . . 3_575 -178.85(15) ?
loop_
    _geom_hbond_atom_site_label_D
    _geom_hbond_atom_site_label_H
    _geom_hbond_atom_site_label_A
    _geom_hbond_site_symmetry_A
    _geom_hbond_distance_DH
    _geom_hbond_distance_HA
    _geom_hbond_distance_DA
    _geom_hbond_angle_DHA
    _geom_hbond_publ_flag
    N1 H1A O3 2_655 0.88 1.93 2.7699(15) 159 y
    N1 H1A O2 2_655 0.88 2.45 3.0994(15) 131 y
    N2 H2A O3 4_475 0.88 1.92 2.7562(16) 159 y
    O5 H5A O2 1 0.843(14) 1.917(15) 2.7600(15) 176.8(18) y
    O5 H5B O3 1_455 0.813(14) 2.088(15) 2.8638(15) 159.7(17) y
    O6 H6A O4 2_645 0.839(14) 1.908(15) 2.7402(15) 171.2(18) y
    O6 H6B O1 3_665 0.846(14) 1.847(15) 2.6904(14) 174.2(18) y
    O7 H7A O4 2_745 0.851(14) 1.888(15) 2.7298(15) 169.5(18) y
    O7 H7B O2 2_645 0.846(14) 1.892(14) 2.7266(14) 169.0(17) y
data_global
_journal_date_recd_electronic     2008-06-25
_journal_date_accepted     2008-07-02
_journal_name_full     'Acta Crystallographica, Section E'
_journal_year     2008
_journal_volume     64
_journal_issue      8
_journal_page_first     m1005
_journal_page_last     m1005
_journal_paper_category     QM
_journal_coeditor_code     HY2142
_publ_contact_author_name     'A. Guy Orpen'
_publ_contact_author_address
;
School of Chemistry
University of Bristol
Bristol BS8 1TS
England
;
_publ_contact_author_email     guy.orpen@bris.ac.uk
_publ_contact_author_fax     ?
_publ_contact_author_phone     '0117 331 7479'
_publ_section_title
;
2,2'-Biimidazolium hexaaquamanganese(II) bis(sulfate)
;
loop_
    _publ_author_name
    _publ_author_address
    'Kurawa, Mukhtar A.'
;
School of Chemistry
University of Bristol
Bristol BS8 1TS
England
;
    'Adams, Christopher J.'
;
School of Chemistry
University of Bristol
Bristol BS8 1TS
England
;
    'Orpen, A. Guy'
;
School of Chemistry
University of Bristol
Bristol BS8 1TS
England
;
