# Supplementary material for: 2,2′-Biimidazolium hexa­aqua­manganese(II) bis­(sulfate)
Source: Acta Crystallogr Sect E Struct Rep Online. 2008 Jul 9;64(Pt 8):m1005. doi: 10.1107/S1600536808020291 (PMC2961928; doi:10.1107/S1600536808020291)
Supplement: Supplementary file 2 [file e-64-m1005-Isup2.hkl]

# 
# h,k,l, Fc-squared, Fo-squared, sigma(Fo-squared) and status flag 
# 
data_I
_shelx_title ' I in P2(1)/c' 
_shelx_refln_list_code          4 
_shelx_F_calc_maximum      161.44 
_exptl_crystal_F_000       506.00 
_reflns_d_resolution_high  0.7705 
 
loop_ 
 _symmetry_equiv_pos_as_xyz 
 'x, y, z' 
 '-x, y+1/2, -z+1/2' 
 '-x, -y, -z' 
 'x, -y-1/2, z-1/2' 
 
_cell_length_a     6.0625 
_cell_length_b    11.6060 
_cell_length_c    12.2178 
_cell_angle_alpha  90.000 
_cell_angle_beta   91.647 
_cell_angle_gamma  90.000 
 
_shelx_F_squared_multiplier     1.000 
 
loop_ 
 _refln_index_h 
 _refln_index_k 
 _refln_index_l 
 _refln_F_squared_calc 
 _refln_F_squared_meas 
 _refln_F_squared_sigma 
 _refln_observed_status 
   1   0   0      203.96      245.86      2.92 o 
   2   0   0     1731.13     1898.99     20.61 o 
   3   0   0     1936.21     1719.57     18.97 o 
   4   0   0     1708.86     1826.06     21.16 o 
   5   0   0       10.22       10.29      1.01 o 
   6   0   0      150.65      142.05      5.62 o 
   7   0   0      629.81      599.30     12.89 o 
   1   1   0     1488.11     1550.45     14.00 o 
   2   1   0    10538.22     9208.34     99.48 o 
   3   1   0      466.28      415.12      3.67 o 
   4   1   0      354.83      407.73      3.80 o 
   5   1   0      863.84      844.79      8.54 o 
   6   1   0     1609.25     1591.62     17.01 o 
   7   1   0       35.48       37.14      1.90 o 
   0   2   0        2.09        2.14      0.38 o 
   1   2   0     7546.49     6719.81     99.81 o 
   2   2   0      134.52      135.82      1.67 o 
   3   2   0     1823.78     1960.10     17.93 o 
   4   2   0     4403.81     4329.89     35.54 o 
   5   2   0      321.02      325.54      4.79 o 
   6   2   0       74.68       82.84      2.15 o 
   7   2   0      989.85      955.42     13.07 o 
   1   3   0    10036.75     9124.72    140.62 o 
   2   3   0      720.37      843.25      8.00 o 
   3   3   0     4252.45     4432.05     39.63 o 
   4   3   0       11.61       10.31      1.11 o 
   5   3   0     1278.11     1281.46     12.55 o 
   6   3   0      314.17      305.31      4.68 o 
   7   3   0     1706.59     1716.67     21.35 o 
   0   4   0      379.36      416.13      5.82 o 
   1   4   0        4.15        3.02      0.64 o 
   2   4   0      304.33      266.73      2.74 o 
   3   4   0     4942.82     5091.24     45.45 o 
   4   4   0      145.17      125.89      2.32 o 
   5   4   0     5674.62     5667.28     56.07 o 
   6   4   0      397.13      391.44      5.61 o 
   7   4   0        4.42        5.86      1.08 o 
   1   5   0     4039.31     4006.18     32.76 o 
   2   5   0      180.65      177.52      4.08 o 
   3   5   0      415.43      380.45      3.87 o 
   4   5   0        4.69        7.06      0.72 o 
   5   5   0      802.63      813.04      9.57 o 
   6   5   0       99.41       89.33      2.33 o 
   7   5   0       74.40       71.98      2.32 o 
   0   6   0      213.39      203.41      3.52 o 
   1   6   0      482.49      386.98      3.78 o 
   2   6   0     2791.95     2934.51     24.43 o 
   3   6   0       23.92       24.05      0.88 o 
   4   6   0     4165.09     4184.49     41.75 o 
   5   6   0      100.17      116.08      4.39 o 
   6   6   0      382.02      392.24      6.55 o 
   7   6   0      368.38      343.30      5.60 o 
   1   7   0      556.04      576.23      5.39 o 
   2   7   0     1848.04     1902.85     16.23 o 
   3   7   0     1096.83     1051.31      9.51 o 
   4   7   0      585.19      557.50      6.97 o 
   5   7   0       96.07       90.77      2.26 o 
   6   7   0      219.81      219.95      4.03 o 
   0   8   0     7397.15     7220.36     86.82 o 
   1   8   0      123.69      120.38      2.06 o 
   2   8   0      150.40      129.19      3.10 o 
   3   8   0      718.63      717.30      7.41 o 
   4   8   0        0.97        1.87      0.97 o 
   5   8   0      512.12      491.30      7.47 o 
   6   8   0      163.29      176.59      4.02 o 
   1   9   0       11.46       12.17      0.74 o 
   2   9   0       34.18       32.52      1.34 o 
   3   9   0      120.38      112.71      2.60 o 
   4   9   0      101.62       87.53      2.88 o 
   5   9   0        1.65        3.41      0.88 o 
   6   9   0       17.70       19.10      1.58 o 
   0  10   0      261.21      255.77      4.86 o 
   1  10   0      370.62      361.18      4.41 o 
   2  10   0        4.77        7.81      1.08 o 
   3  10   0     1415.19     1403.96     16.72 o 
   4  10   0     1374.95     1378.14     19.33 o 
   5  10   0        2.41        3.04      1.08 o 
   1  11   0       93.53       93.00      2.15 o 
   2  11   0       66.04       60.04      1.94 o 
   3  11   0        7.63        9.49      1.29 o 
   4  11   0        4.61        5.81      1.21 o 
   5  11   0       85.16       88.44      3.32 o 
   0  12   0      754.69      740.21     11.33 o 
   1  12   0      214.07      202.55      3.22 o 
   2  12   0       96.37       93.54      2.63 o 
   3  12   0      456.41      446.27      8.23 o 
   4  12   0      294.12      285.65      6.33 o 
   1  13   0       38.50       42.30      1.50 o 
   2  13   0      341.94      331.25      5.79 o 
   3  13   0       27.18       25.01      1.98 o 
   0  14   0      430.85      407.11      9.79 o 
   1  14   0      491.14      484.81      6.71 o 
   2  14   0      189.56      186.43      4.93 o 
  -7   1   1      109.50      112.10      3.20 o 
  -6   1   1      839.99      821.57     11.08 o 
  -5   1   1       61.24       62.79      1.47 o 
  -4   1   1     1696.08     1766.44     13.97 o 
  -3   1   1        2.05        3.71      0.53 o 
  -2   1   1     3957.08     4035.34     33.37 o 
  -1   1   1     4787.49     4494.32     46.21 o 
   0   1   1      258.53      264.77      5.76 o 
   1   1   1     2521.36     2524.98     25.32 o 
   2   1   1      586.59      545.93      5.25 o 
   3   1   1     1584.57     1517.15     11.92 o 
   4   1   1      120.41      130.27      1.68 o 
   5   1   1      966.90      959.48      9.60 o 
   6   1   1      974.16      956.45     10.98 o 
   7   1   1      284.11      292.13      5.68 o 
  -7   2   1       37.55       36.21      1.90 o 
  -6   2   1      241.61      243.88      3.99 o 
  -5   2   1      554.61      556.95      6.16 o 
  -4   2   1        3.13        2.46      0.36 o 
  -3   2   1      139.01      134.56      1.88 o 
  -2   2   1      945.00      930.68      8.76 o 
  -1   2   1      745.49      745.54      6.40 o 
   0   2   1      524.20      537.82      4.90 o 
   1   2   1     2116.66     2123.88     19.12 o 
   2   2   1     1907.55     1850.52     16.86 o 
   3   2   1      340.07      353.94      4.29 o 
   4   2   1     1236.16     1307.52     12.41 o 
   5   2   1        0.92        1.88      0.92 o 
   6   2   1       61.25       53.96      1.75 o 
   7   2   1        5.63        6.99      1.12 o 
  -7   3   1       72.04       72.22      2.88 o 
  -6   3   1      238.06      243.69      4.31 o 
  -5   3   1     1365.91     1358.59     13.21 o 
  -4   3   1      609.30      610.22      6.39 o 
  -3   3   1     3173.24     3227.91     29.12 o 
  -2   3   1      229.24      272.63      2.71 o 
  -1   3   1     5733.86     5446.91     46.06 o 
   0   3   1      148.70      158.48      1.62 o 
   1   3   1      201.57      190.72      2.10 o 
   2   3   1    10082.96     9612.12    125.76 o 
   3   3   1      179.37      168.49      2.15 o 
   4   3   1     1541.00     1549.60     16.19 o 
   5   3   1      111.05      116.92      2.13 o 
   6   3   1      367.40      338.89      5.05 o 
   7   3   1       17.94       19.21      1.54 o 
  -7   4   1        5.58        5.33      1.02 o 
  -6   4   1       49.77       49.82      1.73 o 
  -5   4   1      332.53      354.95      5.64 o 
  -4   4   1      993.65     1003.97      9.94 o 
  -3   4   1      560.72      588.58      5.48 o 
  -2   4   1       65.49       67.66      1.07 o 
  -1   4   1     1503.59     1597.38     13.18 o 
   0   4   1      264.58      213.51      2.21 o 
   1   4   1     1129.22     1245.65     11.20 o 
   2   4   1     1296.68     1378.78     12.80 o 
   3   4   1      907.51      926.04      8.98 o 
   4   4   1      346.78      357.12      4.71 o 
   5   4   1       22.45       21.58      1.01 o 
   6   4   1       62.89       59.67      1.91 o 
   7   4   1       72.71       70.62      2.24 o 
  -7   5   1      470.32      482.98      7.96 o 
  -6   5   1       52.97       62.69      1.98 o 
  -5   5   1      954.72      964.73     12.41 o 
  -4   5   1     2006.00     1988.01     18.65 o 
  -3   5   1        1.62        3.86      0.40 o 
  -2   5   1     4471.87     4379.27     35.96 o 
  -1   5   1     3508.50     3592.06     29.19 o 
   0   5   1      443.26      473.10      4.35 o 
   1   5   1     2898.99     2997.96     21.98 o 
   2   5   1        9.35       11.67      1.07 o 
   3   5   1     1020.24     1054.20     10.22 o 
   4   5   1     1072.26     1043.71     11.50 o 
   5   5   1       75.41       75.57      2.23 o 
   6   5   1     1212.55     1203.62     13.62 o 
   7   5   1        1.21        1.09      0.77 o 
  -7   6   1      308.05      329.00      5.45 o 
  -6   6   1       34.75       30.84      1.49 o 
  -5   6   1      111.66      115.31      2.53 o 
  -4   6   1     1005.99     1006.20     11.23 o 
  -3   6   1     1829.97     1928.85     16.48 o 
  -2   6   1      326.48      294.20      3.11 o 
  -1   6   1      685.91      703.05      6.30 o 
   0   6   1       64.81       53.79      0.96 o 
   1   6   1       24.69       27.77      0.67 o 
   2   6   1      719.20      701.52      6.47 o 
   3   6   1      759.86      763.31      7.10 o 
   4   6   1      118.37      124.55      2.46 o 
   5   6   1      503.36      502.94      6.61 o 
   6   6   1      105.83      113.67      2.72 o 
   7   6   1      111.51      112.06      2.93 o 
  -6   7   1     1378.61     1382.66     15.66 o 
  -5   7   1      167.70      149.26      2.98 o 
  -4   7   1      555.94      552.48      6.92 o 
  -3   7   1      657.71      643.11      9.65 o 
  -2   7   1      252.55      247.58      2.80 o 
  -1   7   1     3357.32     3418.49     33.01 o 
   0   7   1      806.45      758.77      7.34 o 
   1   7   1       16.20       15.91      0.55 o 
   2   7   1     3734.15     3879.98     35.91 o 
   3   7   1       10.15        8.84      0.57 o 
   4   7   1        2.25        3.65      0.67 o 
   5   7   1     2374.23     2412.92     25.27 o 
   6   7   1        0.81        1.94      0.86 o 
  -6   8   1      211.36      215.66      4.54 o 
  -5   8   1      492.77      479.28      7.33 o 
  -4   8   1       33.56       31.55      1.52 o 
  -3   8   1        6.57        7.37      0.74 o 
  -2   8   1      122.16      114.75      3.88 o 
  -1   8   1     1725.35     1684.32     15.26 o 
   0   8   1      289.54      270.69      3.31 o 
   1   8   1     2600.44     2581.21     22.74 o 
   2   8   1       65.27       51.56      1.91 o 
   3   8   1     2526.36     2594.30     25.69 o 
   4   8   1      428.29      454.77      6.77 o 
   5   8   1      265.94      261.10      4.83 o 
   6   8   1      151.92      150.72      4.31 o 
  -6   9   1       30.86       33.39      1.88 o 
  -5   9   1      600.86      591.81      8.73 o 
  -4   9   1      265.94      249.60      7.38 o 
  -3   9   1      321.73      303.36      4.88 o 
  -2   9   1     3692.84     3695.14     35.59 o 
  -1   9   1      290.55      294.02      3.98 o 
   0   9   1      151.26      127.30      2.12 o 
   1   9   1     2385.96     2368.54     21.15 o 
   2   9   1       60.65       65.60      1.79 o 
   3   9   1     1136.39     1165.68     15.73 o 
   4   9   1      372.13      377.75      6.92 o 
   5   9   1        8.65       10.48      1.33 o 
   6   9   1     1320.45     1355.32     19.57 o 
  -5  10   1      380.39      393.25      7.59 o 
  -4  10   1      414.42      417.31      7.63 o 
  -3  10   1      122.95      116.82      2.83 o 
  -2  10   1      414.79      399.99      5.24 o 
  -1  10   1     1826.93     1741.83     17.45 o 
   0  10   1     1966.97     1941.80     21.56 o 
   1  10   1     1102.66     1071.76     13.31 o 
   2  10   1      322.77      297.65      4.26 o 
   3  10   1       10.55       12.80      1.31 o 
   4  10   1      256.71      238.49      5.30 o 
   5  10   1        6.59        9.64      1.38 o 
  -5  11   1       92.19       83.19      3.23 o 
  -4  11   1       11.06       13.23      1.53 o 
  -3  11   1      939.97      924.87     11.95 o 
  -2  11   1      688.72      686.99      9.30 o 
  -1  11   1      928.82      940.57     10.37 o 
   0  11   1      905.14      906.07      9.23 o 
   1  11   1      177.75      177.11      2.91 o 
   2  11   1     4422.23     4391.20     46.97 o 
   3  11   1      229.83      236.03      5.24 o 
   4  11   1       15.02       14.78      1.57 o 
   5  11   1      214.81      223.33      5.48 o 
  -4  12   1      361.94      364.22      7.39 o 
  -3  12   1      248.05      254.12      5.69 o 
  -2  12   1      360.08      335.40      5.66 o 
  -1  12   1      747.99      740.92      8.04 o 
   0  12   1     1139.15     1117.73     12.18 o 
   1  12   1       21.33       17.79      1.02 o 
   2  12   1      104.93      109.26      2.83 o 
   3  12   1      137.14      145.76      4.08 o 
   4  12   1      624.38      644.72     11.01 o 
  -3  13   1        0.80        1.31      1.01 o 
  -2  13   1     1305.14     1291.75     16.15 o 
  -1  13   1      126.39      123.49      2.53 o 
   0  13   1      351.23      348.46      4.73 o 
   1  13   1      603.62      615.31      7.77 o 
   2  13   1      109.47      106.95      2.97 o 
   3  13   1     1102.15     1072.26     16.23 o 
  -2  14   1      237.28      239.29      4.90 o 
  -1  14   1      255.21      248.81      4.39 o 
   0  14   1        9.25       10.36      0.96 o 
   1  14   1      200.97      191.95      3.66 o 
   2  14   1       25.70       22.32      1.63 o 
   0  15   1      161.89      155.99      3.13 o 
  -7   0   2     1077.20     1038.28     19.76 o 
  -6   0   2      858.05      921.62     17.23 o 
  -5   0   2      398.06      434.85      7.18 o 
  -4   0   2     1400.43     1368.26     15.59 o 
  -3   0   2     4527.50     4702.42     50.37 o 
  -2   0   2     4000.49     4554.73     49.50 o 
  -1   0   2     5761.92     5885.61     95.21 o 
   0   0   2       10.82       -0.25      0.25 o 
   1   0   2    11689.66    10433.20    203.79 o 
   2   0   2      256.45      255.22      3.27 o 
   3   0   2     6582.98     6698.58     74.35 o 
   4   0   2     3699.32     3727.31     45.23 o 
   5   0   2       11.59       11.19      1.08 o 
   6   0   2       71.35       59.95      2.31 o 
   7   0   2      944.06      921.34     17.99 o 
  -7   1   2     1113.39     1138.76     15.06 o 
  -6   1   2       61.13       57.00      2.06 o 
  -5   1   2      310.37      299.81      3.49 o 
  -4   1   2     1112.09     1201.88      9.79 o 
  -3   1   2     4203.52     4510.05     39.30 o 
  -2   1   2       70.99       47.29      0.98 o 
  -1   1   2     4078.54     4112.63     41.43 o 
   0   1   2       42.97       45.86      1.09 o 
   1   1   2     3918.52     3890.58     39.67 o 
   2   1   2      299.78      210.48      2.18 o 
   3   1   2       48.62       53.24      0.99 o 
   4   1   2       34.19       37.41      0.93 o 
   5   1   2     1054.31     1019.05     10.17 o 
   6   1   2      867.69      843.36     12.65 o 
   7   1   2       96.29       98.76      3.01 o 
  -7   2   2      532.59      524.50      8.33 o 
  -6   2   2      497.91      473.69      7.31 o 
  -5   2   2     2274.33     2328.66     21.53 o 
  -4   2   2      442.46      457.36      4.90 o 
  -3   2   2      466.97      402.19      4.34 o 
  -2   2   2     3180.10     3247.46     29.08 o 
  -1   2   2     5481.32     5331.82     49.46 o 
   0   2   2    26061.66    15954.63    632.34 o 
   1   2   2     1260.96     1322.18     12.04 o 
   2   2   2       72.56       50.63      1.06 o 
   3   2   2     4458.81     4435.44     39.13 o 
   4   2   2       11.05       11.91      0.66 o 
   5   2   2     1540.61     1521.98     16.06 o 
   6   2   2      346.51      346.89      5.13 o 
   7   2   2        1.53        2.42      0.88 o 
  -7   3   2       67.86       64.52      2.44 o 
  -6   3   2      752.51      739.27      8.97 o 
  -5   3   2      281.46      243.19      3.41 o 
  -4   3   2       76.36       75.18      1.50 o 
  -3   3   2     1288.07     1286.87     12.19 o 
  -2   3   2      753.94      652.84      6.42 o 
  -1   3   2      159.52      189.13      1.83 o 
   0   3   2        2.24        4.17      0.42 o 
   1   3   2    10828.12    10412.27    124.48 o 
   2   3   2      178.98      137.06      1.78 o 
   3   3   2        0.88        6.36      0.92 o 
   4   3   2       10.40       13.17      0.71 o 
   5   3   2     2406.28     2395.83     24.38 o 
   6   3   2      266.20      240.56      4.05 o 
   7   3   2       95.79       94.18      2.57 o 
  -7   4   2       74.30       62.43      2.43 o 
  -6   4   2      730.05      743.92      9.09 o 
  -5   4   2      499.13      500.55      6.43 o 
  -4   4   2     3219.70     3220.24     29.41 o 
  -3   4   2      891.92      963.77      9.41 o 
  -2   4   2     4236.02     4392.09     35.98 o 
  -1   4   2        9.43        4.94      0.78 o 
   0   4   2      568.65      555.68      4.92 o 
   1   4   2     1639.85     1325.33     10.45 o 
   2   4   2     8244.19     8384.69     77.44 o 
   3   4   2      646.48      661.74      6.66 o 
   4   4   2     4890.91     4721.84     84.16 o 
   5   4   2      110.15      105.11      2.07 o 
   6   4   2        4.06        6.84      0.89 o 
   7   4   2      510.02      487.54      7.01 o 
  -7   5   2       74.60       86.80      2.90 o 
  -6   5   2      472.00      451.15      7.12 o 
  -5   5   2      531.61      518.52      6.68 o 
  -4   5   2     1169.93     1167.23     11.52 o 
  -3   5   2      187.73      183.86      2.20 o 
  -2   5   2      337.16      297.36      3.08 o 
  -1   5   2      332.55      270.79      2.59 o 
   0   5   2     2807.82     3011.91     24.35 o 
   1   5   2      784.93      816.02      6.71 o 
   2   5   2     2052.94     2176.69     19.90 o 
   3   5   2     1052.75     1028.30     10.00 o 
   4   5   2        2.76        4.29      2.35 o 
   5   5   2      180.17      187.88      3.30 o 
   6   5   2      874.84      860.15     10.35 o 
   7   5   2      131.62      125.39      3.07 o 
  -7   6   2        7.67        8.64      1.27 o 
  -6   6   2        1.84        1.76      0.73 o 
  -5   6   2     1904.49     1915.66     20.34 o 
  -4   6   2      818.69      798.49      8.34 o 
  -3   6   2     2505.08     2565.36     23.65 o 
  -2   6   2     4987.85     5071.94     41.62 o 
  -1   6   2     2263.70     2238.65     17.40 o 
   0   6   2     2910.35     2877.96     23.41 o 
   1   6   2     1619.35     1770.70     13.93 o 
   2   6   2      103.41      132.37      1.78 o 
   3   6   2       83.75       84.33      1.57 o 
   4   6   2      349.62      340.92      4.75 o 
   5   6   2     2805.31     2775.02     28.64 o 
   6   6   2      284.52      288.65      4.73 o 
   7   6   2      120.81      124.18      3.11 o 
  -6   7   2        2.88        3.17      0.91 o 
  -5   7   2       40.48       39.43      1.58 o 
  -4   7   2      261.11      267.70      3.63 o 
  -3   7   2      534.94      499.32      5.57 o 
  -2   7   2       73.26       63.14      1.17 o 
  -1   7   2      786.93      810.08      7.29 o 
   0   7   2        3.10        3.83      0.38 o 
   1   7   2      542.88      638.17      5.17 o 
   2   7   2      224.21      207.84      2.48 o 
   3   7   2      247.52      224.64      2.77 o 
   4   7   2      117.25      105.00      2.03 o 
   5   7   2        0.07        0.48      0.64 o 
   6   7   2        8.53        7.73      0.97 o 
  -6   8   2      117.86      120.21      3.27 o 
  -5   8   2      168.01      158.11      3.56 o 
  -4   8   2     1473.69     1471.51     17.70 o 
  -3   8   2      553.29      555.84      6.77 o 
  -2   8   2     1489.54     1533.22     15.75 o 
  -1   8   2     1783.75     1764.12     14.93 o 
   0   8   2      145.07      154.78      2.29 o 
   1   8   2     1758.73     1772.66     16.03 o 
   2   8   2       21.32       20.72      0.95 o 
   3   8   2      115.04       95.31      2.30 o 
   4   8   2     1111.03     1110.40     18.43 o 
   5   8   2       39.88       40.08      1.80 o 
   6   8   2       46.84       42.79      2.40 o 
  -6   9   2        0.39        0.97      0.93 o 
  -5   9   2        0.02        0.83      0.78 o 
  -4   9   2       32.60       35.46      1.66 o 
  -3   9   2     1612.66     1616.14     18.78 o 
  -2   9   2      221.01      220.70      3.34 o 
  -1   9   2      755.69      779.62      7.85 o 
   0   9   2      731.22      698.22      7.76 o 
   1   9   2     2088.39     2084.47     18.80 o 
   2   9   2      212.85      206.30      3.25 o 
   3   9   2      271.14      243.61      4.97 o 
   4   9   2      186.99      176.23      4.25 o 
   5   9   2      423.22      448.07      8.12 o 
   6   9   2        3.86        3.79      1.46 o 
  -5  10   2      311.50      314.47      6.55 o 
  -4  10   2      114.84      120.28      3.56 o 
  -3  10   2     1008.91      998.16     12.55 o 
  -2  10   2       62.07       56.88      1.91 o 
  -1  10   2       13.35       13.82      0.84 o 
   0  10   2     2829.14     2829.37     25.17 o 
   1  10   2       90.05       84.83      1.81 o 
   2  10   2      280.85      264.17      3.98 o 
   3  10   2      805.19      789.16     13.63 o 
   4  10   2      314.47      313.81      6.33 o 
   5  10   2      244.61      217.61      5.24 o 
  -5  11   2      511.55      527.78      9.57 o 
  -4  11   2       15.04       18.92      1.68 o 
  -3  11   2        0.01        0.24      0.66 o 
  -2  11   2        5.66        6.05      0.92 o 
  -1  11   2        9.04        9.18      0.81 o 
   0  11   2        2.87        2.80      0.60 o 
   1  11   2       36.41       37.83      1.29 o 
   2  11   2       41.79       42.66      1.54 o 
   3  11   2        0.64        0.65      0.80 o 
   4  11   2        7.88        7.20      1.24 o 
   5  11   2       34.89       35.50      2.29 o 
  -4  12   2      322.03      320.44      6.79 o 
  -3  12   2      476.02      476.01      7.38 o 
  -2  12   2       77.54       77.68      2.44 o 
  -1  12   2       14.99       16.08      1.00 o 
   0  12   2       18.23       19.67      1.14 o 
   1  12   2      804.29      790.23      8.48 o 
   2  12   2      193.58      198.74      3.56 o 
   3  12   2      438.19      435.24      8.12 o 
   4  12   2     1026.92     1025.10     15.71 o 
  -3  13   2      103.17      107.21      3.62 o 
  -2  13   2       14.69       15.25      1.36 o 
  -1  13   2        3.36        4.13      0.82 o 
   0  13   2        6.96        7.00      0.84 o 
   1  13   2       21.00       22.20      1.18 o 
   2  13   2       60.63       62.99      2.09 o 
   3  13   2       18.23       16.03      1.71 o 
  -2  14   2      345.44      347.35      6.22 o 
  -1  14   2      267.76      264.36      4.59 o 
   0  14   2      293.11      292.16      4.36 o 
   1  14   2      309.84      307.66      4.54 o 
   2  14   2      400.15      395.39      9.43 o 
  -7   1   3      164.21      160.17      3.90 o 
  -6   1   3      387.82      384.43      6.31 o 
  -5   1   3      372.81      369.61      4.35 o 
  -4   1   3     1134.46     1199.31      9.78 o 
  -3   1   3     5729.09     5849.75     50.98 o 
  -2   1   3      216.44      194.42      2.06 o 
  -1   1   3     4411.01     4574.32     48.74 o 
   0   1   3      309.00      308.70      3.45 o 
   1   1   3       57.28       56.07      0.69 o 
   2   1   3      172.86      150.41      1.57 o 
   3   1   3     1117.26     1040.51      9.06 o 
   4   1   3     1494.93     1524.20     13.12 o 
   5   1   3      264.88      272.29      3.65 o 
   6   1   3     1956.51     1904.29     18.18 o 
   7   1   3      217.72      219.44      4.68 o 
  -7   2   3      125.63      119.87      3.32 o 
  -6   2   3        8.19        8.70      1.06 o 
  -5   2   3      509.76      546.30      5.95 o 
  -4   2   3      390.38      381.51      4.41 o 
  -3   2   3      955.94     1033.82      9.96 o 
  -2   2   3      636.31      652.93      6.43 o 
  -1   2   3     9636.29     9013.91    127.37 o 
   0   2   3      882.52     1002.69      8.45 o 
   1   2   3     1839.46     1896.56     14.70 o 
   2   2   3       17.62       16.48      0.56 o 
   3   2   3      563.95      608.01      6.14 o 
   4   2   3     2013.64     2044.16     18.83 o 
   5   2   3       30.17       27.47      2.31 o 
   6   2   3       80.10       74.35      2.09 o 
   7   2   3      174.53      154.77      3.34 o 
  -7   3   3      450.44      445.11      7.47 o 
  -6   3   3      382.57      363.68      5.38 o 
  -5   3   3        2.41        3.15      0.58 o 
  -4   3   3     2610.11     2635.78     24.29 o 
  -3   3   3       23.89       28.18      0.88 o 
  -2   3   3      352.83      314.31      3.83 o 
  -1   3   3     5243.29     5270.08     41.14 o 
   0   3   3     4069.96     3923.95     31.35 o 
   1   3   3     4787.21     4662.07     36.46 o 
   2   3   3     1579.87     1658.57     15.23 o 
   3   3   3     2810.20     2943.32     29.31 o 
   4   3   3      231.66      227.18      3.03 o 
   5   3   3       12.76       17.61      1.04 o 
   6   3   3      117.68      110.96      2.59 o 
   7   3   3      470.03      461.46      6.72 o 
  -7   4   3        1.04        2.36      0.89 o 
  -6   4   3      330.00      333.03      4.58 o 
  -5   4   3      388.49      392.69      5.40 o 
  -4   4   3       13.85       21.53      0.91 o 
  -3   4   3       93.79      100.38      1.72 o 
  -2   4   3      338.13      302.19      3.48 o 
  -1   4   3      331.59      386.89      3.43 o 
   0   4   3      575.41      679.22      5.92 o 
   1   4   3      231.07      189.70      2.45 o 
   2   4   3       31.16       43.24      1.13 o 
   3   4   3      585.08      588.96      6.80 o 
   4   4   3      429.79      437.61      6.30 o 
   5   4   3       17.38       25.55      1.23 o 
   6   4   3       11.18       10.74      1.02 o 
   7   4   3      134.59      133.49      3.15 o 
  -7   5   3      119.35      119.45      3.43 o 
  -6   5   3      242.38      253.60      4.29 o 
  -5   5   3      165.26      166.78      3.53 o 
  -4   5   3      690.96      673.85      8.01 o 
  -3   5   3       66.51       64.60      1.77 o 
  -2   5   3       32.57       24.21      0.81 o 
  -1   5   3     2247.53     2302.11     17.81 o 
   0   5   3     6499.40     6584.12     71.49 o 
   1   5   3      418.36      404.10      3.67 o 
   2   5   3     3998.20     4129.59     34.07 o 
   3   5   3      302.30      338.10      4.44 o 
   4   5   3       72.63       67.17      1.73 o 
   5   5   3       47.44       54.42      1.53 o 
   6   5   3       32.01       29.38      1.47 o 
   7   5   3      419.89      420.88      6.42 o 
  -7   6   3       98.39       94.41      3.06 o 
  -6   6   3      233.59      233.54      4.14 o 
  -5   6   3       24.40       26.76      1.29 o 
  -4   6   3       21.71       19.37      1.00 o 
  -3   6   3       36.63       37.44      1.13 o 
  -2   6   3      912.93      945.89      8.45 o 
  -1   6   3      300.03      318.67      3.06 o 
   0   6   3        1.32        3.69      0.35 o 
   1   6   3       19.26       28.45      0.69 o 
   2   6   3     1369.83     1495.40     12.05 o 
   3   6   3      405.77      423.46      7.79 o 
   4   6   3     1351.78     1372.29     18.08 o 
   5   6   3       16.47       12.70      1.02 o 
   6   6   3      166.13      164.76      3.38 o 
   7   6   3        3.54        6.11      1.05 o 
  -6   7   3       65.02       67.50      2.40 o 
  -5   7   3      352.32      353.41      5.24 o 
  -4   7   3     1079.83     1091.54     11.09 o 
  -3   7   3      562.47      556.89      6.14 o 
  -2   7   3     1854.89     1874.23     16.04 o 
  -1   7   3     3181.72     3366.53     25.93 o 
   0   7   3      144.56      161.45      1.89 o 
   1   7   3      426.61      469.77      4.34 o 
   2   7   3        3.04        3.84      0.61 o 
   3   7   3      423.67      458.80      4.93 o 
   4   7   3     1599.07     1654.13     22.42 o 
   5   7   3       99.51       99.78      2.43 o 
   6   7   3     1534.26     1594.19     17.62 o 
  -6   8   3        7.14        7.30      1.14 o 
  -5   8   3       19.68       23.22      1.48 o 
  -4   8   3      532.15      529.30      6.76 o 
  -3   8   3        5.78        6.16      0.75 o 
  -2   8   3      233.06      211.67      2.85 o 
  -1   8   3     1638.92     1705.12     14.51 o 
   0   8   3      971.13      977.79      8.75 o 
   1   8   3      129.21      130.22      2.10 o 
   2   8   3       11.68        8.84      0.64 o 
   3   8   3       29.74       33.74      1.39 o 
   4   8   3       17.58       21.92      1.14 o 
   5   8   3        0.18        0.41      0.71 o 
   6   8   3      185.69      185.17      4.94 o 
  -6   9   3     1242.73     1318.30     17.00 o 
  -5   9   3      465.74      442.05      7.10 o 
  -4   9   3      224.27      230.25      4.38 o 
  -3   9   3     1416.01     1479.03     15.81 o 
  -2   9   3      151.97      151.97      3.48 o 
  -1   9   3      613.10      606.23      6.95 o 
   0   9   3      272.97      270.63      3.49 o 
   1   9   3      168.66      144.18      3.64 o 
   2   9   3     1342.09     1340.90     14.02 o 
   3   9   3      725.69      743.74     11.38 o 
   4   9   3       50.34       42.67      2.10 o 
   5   9   3     1098.02     1155.22     16.84 o 
   6   9   3       21.01       17.40      2.21 o 
  -5  10   3      195.14      199.89      4.96 o 
  -4  10   3       20.32       20.65      1.67 o 
  -3  10   3        4.01        7.07      1.24 o 
  -2  10   3      160.92      156.34      3.29 o 
  -1  10   3     2044.34     2050.26     18.72 o 
   0  10   3      312.77      297.15      3.86 o 
   1  10   3      307.60      276.50      3.69 o 
   2  10   3       55.09       45.65      1.53 o 
   3  10   3      458.15      490.00      7.14 o 
   4  10   3        2.02        2.37      0.91 o 
   5  10   3        0.64        1.95      1.03 o 
  -5  11   3      204.00      188.19      4.97 o 
  -4  11   3      742.89      730.25     11.78 o 
  -3  11   3       48.42       47.02      1.94 o 
  -2  11   3      616.26      590.62      8.33 o 
  -1  11   3       10.43       13.26      1.51 o 
   0  11   3      533.11      509.60      5.88 o 
   1  11   3      561.34      574.44      6.47 o 
   2  11   3      100.92       98.64      2.32 o 
   3  11   3     1649.87     1647.05     19.40 o 
   4  11   3      665.62      639.69     10.76 o 
   5  11   3       33.11       35.75      2.39 o 
  -4  12   3        0.54        2.49      1.06 o 
  -3  12   3      210.35      214.91      4.40 o 
  -2  12   3       21.24       19.90      1.39 o 
  -1  12   3      405.58      382.63      5.48 o 
   0  12   3        4.78        6.15      1.42 o 
   1  12   3     1079.67     1043.37     10.66 o 
   2  12   3      103.65       97.24      2.42 o 
   3  12   3      487.61      508.32     10.51 o 
   4  12   3      211.76      233.87      5.67 o 
  -3  13   3      740.14      722.89     11.24 o 
  -2  13   3      149.91      142.21      3.53 o 
  -1  13   3      439.68      424.70      6.25 o 
   0  13   3     1365.50     1348.30     14.81 o 
   1  13   3      107.67      111.76      3.40 o 
   2  13   3     1016.08     1033.10     13.34 o 
   3  13   3      158.42      153.29      5.31 o 
  -2  14   3        5.07        6.29      1.23 o 
  -1  14   3      278.54      274.18      4.71 o 
   0  14   3      235.52      226.46      3.75 o 
   1  14   3      151.21      149.80      2.97 o 
   2  14   3      119.97      118.46      3.32 o 
  -7   0   4      303.56      305.31      8.64 o 
  -6   0   4       42.29       37.04      2.44 o 
  -5   0   4     1903.97     2016.08     27.02 o 
  -4   0   4      570.74      601.41      8.40 o 
  -3   0   4     2231.70     2211.02     24.34 o 
  -2   0   4     4677.17     4846.69     53.10 o 
  -1   0   4      163.05      159.78     11.06 o 
   0   0   4     8435.10     8808.74    143.32 o 
   1   0   4     4972.77     4957.17     48.22 o 
   2   0   4      275.17      282.32      3.74 o 
   3   0   4     2335.11     2366.88     25.95 o 
   4   0   4      979.76     1067.33     14.71 o 
   5   0   4     2075.92     2066.58     28.09 o 
   6   0   4     1641.08     1685.70     23.12 o 
   7   0   4        0.72        1.36      1.17 o 
  -7   1   4      236.89      239.74      4.97 o 
  -6   1   4       18.74       16.22      1.29 o 
  -5   1   4      672.68      654.58      7.19 o 
  -4   1   4       87.33      102.48      1.66 o 
  -3   1   4     2433.40     2577.99     21.51 o 
  -2   1   4       43.16       27.89      1.92 o 
  -1   1   4     4378.24     4527.87     85.80 o 
   0   1   4      432.21      547.98      6.28 o 
   1   1   4     1107.60      976.99      7.30 o 
   2   1   4     1234.72     1492.49     12.55 o 
   3   1   4        4.14        2.60      0.35 o 
   4   1   4       56.08       48.99      1.27 o 
   5   1   4     1064.97     1034.14     10.42 o 
   6   1   4      206.57      186.45      3.47 o 
   7   1   4      136.83      138.88      3.16 o 
  -7   2   4      241.39      226.89      4.84 o 
  -6   2   4      318.84      339.44      5.14 o 
  -5   2   4      730.55      733.13      7.20 o 
  -4   2   4     2717.49     2747.90     25.29 o 
  -3   2   4     1776.05     1882.82     17.49 o 
  -2   2   4      640.02      640.21      6.39 o 
  -1   2   4      740.77      593.61      9.90 o 
   0   2   4      461.76      425.64      4.88 o 
   1   2   4     1565.76     1454.28     12.31 o 
   2   2   4     1750.97     1809.07     16.09 o 
   3   2   4      994.42     1035.63      9.88 o 
   4   2   4     1574.85     1548.23     14.58 o 
   5   2   4      278.16      272.36      4.13 o 
   6   2   4      173.84      174.55      3.35 o 
   7   2   4      488.49      472.93      6.85 o 
  -7   3   4      288.43      295.84      5.72 o 
  -6   3   4      564.68      550.34      7.31 o 
  -5   3   4        2.85        1.59      0.47 o 
  -4   3   4      185.24      210.06      2.95 o 
  -3   3   4       72.84       65.38      1.36 o 
  -2   3   4      196.51      160.29      2.17 o 
  -1   3   4     1288.00     1377.24     11.71 o 
   0   3   4      192.54      171.41      1.88 o 
   1   3   4     1252.67     1232.29     10.57 o 
   2   3   4     2218.29     2422.39     20.24 o 
   3   3   4       65.96       84.92      1.52 o 
   4   3   4      307.54      273.27      7.97 o 
   5   3   4      315.72      334.53      4.80 o 
   6   3   4      966.55      946.64     11.14 o 
   7   3   4        2.07        2.71      0.82 o 
  -7   4   4       56.93       58.98      2.40 o 
  -6   4   4      388.75      354.56      5.38 o 
  -5   4   4     2075.12     2131.66     20.29 o 
  -4   4   4      730.80      732.12      7.71 o 
  -3   4   4       27.53       22.54      0.87 o 
  -2   4   4     4759.91     5095.82     45.54 o 
  -1   4   4     1081.44     1188.09      9.49 o 
   0   4   4     2521.72     2390.59     19.45 o 
   1   4   4     5757.82     5950.79     48.97 o 
   2   4   4      337.62      321.62      3.35 o 
   3   4   4      367.30      370.93      4.73 o 
   4   4   4      722.43      727.87     10.15 o 
   5   4   4     3323.63     3313.38     33.18 o 
   6   4   4      106.74      103.66      2.56 o 
   7   4   4       13.56       13.88      1.26 o 
  -7   5   4      282.85      275.84      5.55 o 
  -6   5   4        0.08        1.79      0.96 o 
  -5   5   4      238.71      226.02      3.78 o 
  -4   5   4       65.95       61.15      1.53 o 
  -3   5   4      332.93      311.37      3.82 o 
  -2   5   4      276.12      308.00      3.23 o 
  -1   5   4       25.83       33.56      1.21 o 
   0   5   4      197.15      213.49      2.68 o 
   1   5   4     1927.77     2081.18     19.10 o 
   2   5   4      869.55      845.09      7.69 o 
   3   5   4      408.53      393.30      5.58 o 
   4   5   4       16.14       16.85      0.98 o 
   5   5   4       20.67       19.66      1.16 o 
   6   5   4      151.20      142.52      3.08 o 
   7   5   4        1.55        1.28      0.77 o 
  -6   6   4      310.81      315.92      5.16 o 
  -5   6   4       42.75       42.28      1.60 o 
  -4   6   4     1000.95      989.62     10.15 o 
  -3   6   4      107.25       99.30      1.86 o 
  -2   6   4     3139.13     3333.92     27.73 o 
  -1   6   4      657.86      647.00      5.61 o 
   0   6   4        5.20        5.56      0.68 o 
   1   6   4     3632.10     3746.38     31.06 o 
   2   6   4     5630.04     5885.32     56.83 o 
   3   6   4       22.11       27.85      1.03 o 
   4   6   4     1182.93     1217.58     13.42 o 
   5   6   4      161.88      158.12      3.10 o 
   6   6   4       35.36       37.34      1.64 o 
  -6   7   4        6.74        5.69      1.04 o 
  -5   7   4      169.29      166.85      3.62 o 
  -4   7   4      136.86      123.11      2.29 o 
  -3   7   4     1450.60     1433.93     13.95 o 
  -2   7   4      561.41      555.48      5.42 o 
  -1   7   4      709.50      648.69      5.71 o 
   0   7   4      130.05      120.66      1.77 o 
   1   7   4     1692.77     1816.51     14.49 o 
   2   7   4      460.16      474.52      4.51 o 
   3   7   4      366.14      360.03      4.40 o 
   4   7   4       92.57       73.43      1.76 o 
   5   7   4      160.05      162.84      3.23 o 
   6   7   4      122.44      125.41      2.99 o 
  -6   8   4       29.16       33.97      1.88 o 
  -5   8   4     1212.00     1195.09     15.18 o 
  -4   8   4      383.73      360.66      5.15 o 
  -3   8   4      711.75      685.60      9.11 o 
  -2   8   4      850.12      837.01      9.43 o 
  -1   8   4      553.56      535.83      5.75 o 
   0   8   4     2467.81     2523.88     22.53 o 
   1   8   4      241.54      257.39      5.45 o 
   2   8   4      754.55      762.96      6.78 o 
   3   8   4      668.91      688.37      7.40 o 
   4   8   4       34.01       36.16      1.44 o 
   5   8   4      521.40      496.44      7.62 o 
   6   8   4      223.13      232.04      4.81 o 
  -6   9   4      253.24      255.56      5.23 o 
  -5   9   4       39.10       37.26      1.86 o 
  -4   9   4      171.89      166.34      3.20 o 
  -3   9   4      302.58      298.16      4.45 o 
  -2   9   4      223.90      211.58      3.84 o 
  -1   9   4       20.28       22.27      0.95 o 
   0   9   4      223.61      214.94      3.01 o 
   1   9   4       25.41       27.91      1.06 o 
   2   9   4        0.87        2.18      0.61 o 
   3   9   4        0.14        2.49      0.73 o 
   4   9   4      342.50      334.27      7.18 o 
   5   9   4      238.92      246.40      5.55 o 
  -5  10   4       53.06       54.96      2.59 o 
  -4  10   4     1169.51     1146.96     16.59 o 
  -3  10   4      263.57      258.58      4.65 o 
  -2  10   4       97.36       94.84      2.52 o 
  -1  10   4     1183.71     1180.23     11.46 o 
   0  10   4       25.35       23.62      1.03 o 
   1  10   4      899.27      900.20      9.13 o 
   2  10   4      246.00      253.41      4.01 o 
   3  10   4      167.50      157.15      3.49 o 
   4  10   4      550.43      545.53     11.33 o 
   5  10   4        1.01        1.19      0.97 o 
  -5  11   4       32.04       32.66      2.20 o 
  -4  11   4        1.48        2.07      1.00 o 
  -3  11   4      156.26      149.17      3.46 o 
  -2  11   4       11.79       12.04      1.15 o 
  -1  11   4      449.95      438.21      5.90 o 
   0  11   4        0.59        2.42      0.60 o 
   1  11   4      683.50      705.75      7.63 o 
   2  11   4      281.91      274.56      4.31 o 
   3  11   4      110.25      108.75      2.91 o 
   4  11   4      130.16      146.14      5.12 o 
  -4  12   4      166.38      159.13      4.47 o 
  -3  12   4      257.51      267.83      5.35 o 
  -2  12   4      881.83      897.80     11.87 o 
  -1  12   4       20.57       21.70      1.90 o 
   0  12   4      836.49      835.46      9.84 o 
   1  12   4       28.85       33.15      2.25 o 
   2  12   4       43.59       39.06      1.80 o 
   3  12   4      246.78      252.45      4.89 o 
   4  12   4        2.46        2.20      1.09 o 
  -3  13   4        1.59        1.52      0.90 o 
  -2  13   4       15.58       16.87      1.44 o 
  -1  13   4        9.14       12.99      1.14 o 
   0  13   4       18.19       19.53      1.16 o 
   1  13   4        1.33        3.59      1.16 o 
   2  13   4       23.65       25.87      1.66 o 
   3  13   4        1.02        2.60      1.13 o 
  -2  14   4      256.09      252.65      5.86 o 
  -1  14   4      356.92      347.51      5.52 o 
   0  14   4      134.90      127.62      3.46 o 
   1  14   4      551.71      549.06      7.53 o 
   2  14   4      414.03      413.57      7.23 o 
  -7   1   5       74.13       80.40      2.74 o 
  -6   1   5      626.94      628.94      8.09 o 
  -5   1   5        7.49        8.43      0.80 o 
  -4   1   5     1212.61     1232.28     10.98 o 
  -3   1   5     3957.17     4116.53     33.93 o 
  -2   1   5     1456.77     1421.03     12.15 o 
  -1   1   5      265.02      272.30      3.45 o 
   0   1   5     2610.94     2650.49     38.13 o 
   1   1   5      632.87      601.96      5.37 o 
   2   1   5       26.33       23.04      0.88 o 
   3   1   5      725.22      669.70      6.14 o 
   4   1   5     1276.79     1229.04     13.07 o 
   5   1   5      149.06      142.49      2.76 o 
   6   1   5      221.98      208.98      3.76 o 
   7   1   5      508.57      509.16      7.23 o 
  -7   2   5        0.26        2.15      0.90 o 
  -6   2   5     1053.44     1060.95     12.35 o 
  -5   2   5       94.01       99.61      2.06 o 
  -4   2   5      625.27      617.93      6.66 o 
  -3   2   5      168.67      160.28      2.32 o 
  -2   2   5       83.87       78.55      1.51 o 
  -1   2   5     5003.35     5562.88     49.74 o 
   0   2   5        8.98       11.44      0.57 o 
   1   2   5      464.18      507.79      4.65 o 
   2   2   5      647.38      692.39      5.51 o 
   3   2   5      125.73      116.88      1.88 o 
   4   2   5      344.32      362.54      4.80 o 
   5   2   5        8.51       10.64      0.89 o 
   6   2   5      161.77      143.38      3.01 o 
   7   2   5      190.24      198.74      3.95 o 
  -7   3   5      497.76      476.21      7.91 o 
  -6   3   5      835.70      847.55     10.32 o 
  -5   3   5       24.94       20.98      1.01 o 
  -4   3   5      111.95      116.50      2.08 o 
  -3   3   5      417.30      433.41      4.88 o 
  -2   3   5       56.24       80.64      1.46 o 
  -1   3   5     3151.91     3324.45     33.36 o 
   0   3   5     3438.45     3630.09     29.79 o 
   1   3   5     3373.62     3693.89     33.16 o 
   2   3   5     1587.85     1608.25     12.86 o 
   3   3   5      123.64      131.90      2.18 o 
   4   3   5     1160.09     1195.03     11.64 o 
   5   3   5       21.83       16.99      1.07 o 
   6   3   5      236.15      233.35      4.08 o 
   7   3   5      361.63      369.03      5.86 o 
  -7   4   5       15.13       15.64      1.50 o 
  -6   4   5       23.86       23.61      1.35 o 
  -5   4   5       66.98       74.35      1.79 o 
  -4   4   5      173.87      176.00      2.73 o 
  -3   4   5     1046.23     1069.12     10.56 o 
  -2   4   5        1.25        0.45      0.57 o 
  -1   4   5       10.38        9.04      0.44 o 
   0   4   5      183.14      180.66      2.20 o 
   1   4   5      167.15      197.62      2.53 o 
   2   4   5      529.41      617.55      5.46 o 
   3   4   5        2.94        4.71      1.00 o 
   4   4   5       23.64       24.67      1.00 o 
   5   4   5        2.69        3.05      0.68 o 
   6   4   5        0.02        0.19      0.59 o 
   7   4   5        2.08        1.20      0.77 o 
  -7   5   5      487.92      477.03      8.02 o 
  -6   5   5      131.69      120.56      3.25 o 
  -5   5   5      292.64      291.32      4.81 o 
  -4   5   5      252.54      252.58      4.14 o 
  -3   5   5      278.72      268.48      3.49 o 
  -2   5   5       52.15       38.72      0.88 o 
  -1   5   5     1374.86     1453.84     11.63 o 
   0   5   5      317.06      321.83      3.30 o 
   1   5   5     2693.88     2762.13     28.09 o 
   2   5   5      209.46      190.09      2.38 o 
   3   5   5     2568.30     2633.52     24.23 o 
   4   5   5      670.05      660.30      8.98 o 
   5   5   5      143.20      138.82      2.85 o 
   6   5   5      184.91      189.47      3.67 o 
  -6   6   5      374.32      367.94      6.49 o 
  -5   6   5      203.33      208.77      3.70 o 
  -4   6   5        8.59        8.49      0.75 o 
  -3   6   5      136.38      143.09      2.38 o 
  -2   6   5      815.68      797.72      8.15 o 
  -1   6   5     2002.01     2085.22     16.41 o 
   0   6   5       14.20        8.02      0.85 o 
   1   6   5       24.50       19.49      0.97 o 
   2   6   5      118.72      122.30      1.83 o 
   3   6   5      695.16      693.77      7.38 o 
   4   6   5        4.48        8.54      0.74 o 
   5   6   5      200.79      204.05      3.63 o 
   6   6   5      335.91      326.38      5.24 o 
  -6   7   5      983.95     1007.06     13.41 o 
  -5   7   5      264.30      252.67      4.73 o 
  -4   7   5     1228.20     1207.33     12.26 o 
  -3   7   5     1432.68     1438.32     15.42 o 
  -2   7   5      153.38      155.07      2.40 o 
  -1   7   5      321.87      309.24      3.19 o 
   0   7   5      237.99      239.79      2.84 o 
   1   7   5      196.47      177.64      2.38 o 
   2   7   5     1341.38     1331.39     12.98 o 
   3   7   5       74.60       89.84      4.11 o 
   4   7   5     1171.78     1160.50     11.82 o 
   5   7   5      771.77      783.27      8.67 o 
   6   7   5       10.05        9.27      1.21 o 
  -6   8   5        6.97        5.85      1.13 o 
  -5   8   5       44.05       42.02      1.92 o 
  -4   8   5       16.22       15.33      1.07 o 
  -3   8   5      238.37      234.49      3.74 o 
  -2   8   5        3.63        4.52      0.69 o 
  -1   8   5       70.21       61.66      1.40 o 
   0   8   5      241.10      221.29      3.02 o 
   1   8   5       51.44       42.33      1.88 o 
   2   8   5      601.24      575.41      6.33 o 
   3   8   5      243.94      247.43      3.24 o 
   4   8   5      759.95      756.13      8.33 o 
   5   8   5        0.32        0.75      0.77 o 
   6   8   5        4.17        3.85      1.02 o 
  -5   9   5      260.71      248.73      5.23 o 
  -4   9   5      587.13      602.61      7.75 o 
  -3   9   5      724.74      738.02      8.85 o 
  -2   9   5     3041.57     3035.31     34.80 o 
  -1   9   5       29.53       23.11      0.99 o 
   0   9   5      841.54      822.13      8.30 o 
   1   9   5      122.59      131.56      2.56 o 
   2   9   5        2.01        1.90      0.63 o 
   3   9   5      252.35      245.43      4.42 o 
   4   9   5     1128.39     1172.68     14.80 o 
   5   9   5       32.02       26.17      1.87 o 
  -5  10   5      179.07      191.83      4.90 o 
  -4  10   5      281.75      272.96      5.02 o 
  -3  10   5      403.63      388.65      6.87 o 
  -2  10   5      113.00      114.11      2.78 o 
  -1  10   5      200.47      205.26      3.45 o 
   0  10   5      567.77      540.14     10.83 o 
   1  10   5      710.47      688.23      8.18 o 
   2  10   5       99.92       82.39      2.38 o 
   3  10   5        0.34        1.06      0.72 o 
   4  10   5      153.26      158.92      4.02 o 
   5  10   5       19.45       18.70      1.78 o 
  -4  11   5       13.77       20.09      1.76 o 
  -3  11   5     1345.90     1359.57     19.71 o 
  -2  11   5      169.05      164.06      3.58 o 
  -1  11   5     1337.81     1369.83     14.69 o 
   0  11   5     1051.20     1078.48     12.01 o 
   1  11   5      403.35      394.18      5.54 o 
   2  11   5      172.83      171.46      3.69 o 
   3  11   5       52.51       56.33      2.15 o 
   4  11   5        5.82        5.71      1.26 o 
  -4  12   5       72.90       78.23      3.14 o 
  -3  12   5      251.75      256.82      5.01 o 
  -2  12   5       47.41       47.39      2.03 o 
  -1  12   5      882.57      877.91     10.32 o 
   0  12   5      104.68      105.58      2.26 o 
   1  12   5       12.89       12.01      1.09 o 
   2  12   5      106.17      116.91      3.12 o 
   3  12   5      246.92      255.88      5.00 o 
  -3  13   5      133.44      130.35      3.53 o 
  -2  13   5      702.78      707.63     10.11 o 
  -1  13   5       56.01       62.92      2.08 o 
   0  13   5      240.95      218.98      3.97 o 
   1  13   5      561.18      583.73      8.01 o 
   2  13   5      241.30      239.72      4.86 o 
   3  13   5     1461.38     1509.02     21.68 o 
  -1  14   5       90.27       96.99      3.09 o 
   0  14   5      323.10      331.03      7.15 o 
   1  14   5       90.30       88.56      2.58 o 
  -7   0   6      536.67      519.60     12.82 o 
  -6   0   6        4.81        9.43      1.31 o 
  -5   0   6       23.23       23.75      1.55 o 
  -4   0   6     6558.13     6651.60     83.81 o 
  -3   0   6       70.76       65.73      1.63 o 
  -2   0   6       75.48       89.61      1.78 o 
  -1   0   6     3511.78     3190.46     69.35 o 
   0   0   6      315.14      309.15      6.52 o 
   1   0   6     3517.25     3376.12     42.47 o 
   2   0   6     1076.06     1032.59     11.95 o 
   3   0   6     3606.36     3911.67     62.59 o 
   4   0   6      488.58      496.41      7.91 o 
   5   0   6      233.92      209.88      4.54 o 
   6   0   6      261.95      285.57      7.40 o 
   7   0   6      558.01      548.88     12.36 o 
  -7   1   6      774.70      778.50     11.33 o 
  -6   1   6      488.97      486.90      6.12 o 
  -5   1   6      183.91      168.07      2.83 o 
  -4   1   6       73.81       84.83      1.67 o 
  -3   1   6     1709.83     1744.36     14.97 o 
  -2   1   6      796.75      815.15      8.10 o 
  -1   1   6     2820.36     2873.30     42.67 o 
   0   1   6     1382.25     1654.67     17.02 o 
   1   1   6        0.58        3.83      0.33 o 
   2   1   6      105.71      113.00      1.43 o 
   3   1   6       23.85       21.69      1.20 o 
   4   1   6       35.43       36.50      1.28 o 
   5   1   6      476.15      475.47      6.27 o 
   6   1   6      947.51      947.83     11.20 o 
   7   1   6      277.06      271.89      4.81 o 
  -7   2   6       78.85       79.90      2.80 o 
  -6   2   6        1.41        2.30      0.76 o 
  -5   2   6      796.50      821.20      8.83 o 
  -4   2   6       11.63       14.02      2.13 o 
  -3   2   6     1236.47     1184.22     11.56 o 
  -2   2   6     3026.47     3144.60     28.59 o 
  -1   2   6     1455.48     1547.12     19.96 o 
   0   2   6    10799.34    10645.71    139.29 o 
   1   2   6      798.93      939.54      8.90 o 
   2   2   6      158.79      166.45      1.88 o 
   3   2   6     1601.71     1622.63     14.84 o 
   4   2   6      579.91      563.42      6.82 o 
   5   2   6     1960.01     1942.79     20.26 o 
   6   2   6      770.94      775.04      9.56 o 
   7   2   6       26.67       26.84      1.58 o 
  -7   3   6       32.78       36.78      1.99 o 
  -6   3   6       31.95       32.50      1.76 o 
  -5   3   6      960.32      938.96     11.06 o 
  -4   3   6       19.00       17.87      0.91 o 
  -3   3   6      317.22      321.84      3.96 o 
  -2   3   6      835.17      826.73      8.30 o 
  -1   3   6      516.16      568.31      5.91 o 
   0   3   6        0.82        4.19      1.11 o 
   1   3   6     1502.55     1508.95     14.14 o 
   2   3   6     2023.60     1905.99     15.03 o 
   3   3   6      103.27      109.35      1.84 o 
   4   3   6      160.78      154.35      3.30 o 
   5   3   6      143.49      130.34      2.70 o 
   6   3   6      629.84      616.18      8.06 o 
   7   3   6        0.88        2.12      0.84 o 
  -7   4   6      280.13      270.12      5.53 o 
  -6   4   6      136.05      147.13      3.18 o 
  -5   4   6      361.78      341.22      6.54 o 
  -4   4   6     1758.05     1756.53     16.92 o 
  -3   4   6       66.69       67.01      1.51 o 
  -2   4   6     1811.25     1973.23     20.65 o 
  -1   4   6     2202.01     2286.28     17.89 o 
   0   4   6      454.53      444.64      4.55 o 
   1   4   6     2123.18     2204.56     22.71 o 
   2   4   6     1635.32     1778.12     15.34 o 
   3   4   6       71.65       75.45      1.35 o 
   4   4   6     1282.29     1317.11     12.22 o 
   5   4   6       65.55       67.93      2.43 o 
   6   4   6      578.13      559.69      7.53 o 
  -6   5   6       99.91       99.00      3.18 o 
  -5   5   6       25.86       23.91      1.17 o 
  -4   5   6       72.67       72.81      1.76 o 
  -3   5   6     2203.53     2208.93     20.74 o 
  -2   5   6        3.08        4.81      0.61 o 
  -1   5   6      261.15      260.68      3.01 o 
   0   5   6       79.28       70.12      1.16 o 
   1   5   6     6058.77     6403.58     57.12 o 
   2   5   6      724.18      773.20      7.28 o 
   3   5   6      494.48      460.32      4.92 o 
   4   5   6     1320.17     1304.41     11.84 o 
   5   5   6      609.37      624.04      9.64 o 
   6   5   6       89.78       84.20      2.40 o 
  -6   6   6       55.19       53.99      2.30 o 
  -5   6   6     3124.10     3204.58     30.02 o 
  -4   6   6      146.37      127.93      2.40 o 
  -3   6   6      345.10      329.96      4.53 o 
  -2   6   6      662.99      712.89      7.50 o 
  -1   6   6       57.92       59.67      1.13 o 
   0   6   6      415.25      431.61      4.61 o 
   1   6   6      309.24      345.29      4.14 o 
   2   6   6     1368.33     1412.40     13.63 o 
   3   6   6     1936.34     2018.50     17.56 o 
   4   6   6       23.05       27.02      1.16 o 
   5   6   6     2170.06     2149.67     20.46 o 
   6   6   6      203.77      203.78      3.57 o 
  -6   7   6       83.88       84.38      3.26 o 
  -5   7   6       61.31       57.46      2.16 o 
  -4   7   6       52.29       56.94      1.78 o 
  -3   7   6      268.65      267.42      3.70 o 
  -2   7   6        2.97        3.67      0.57 o 
  -1   7   6      185.67      179.91      2.50 o 
   0   7   6      140.83      129.53      2.72 o 
   1   7   6      334.97      353.00      4.27 o 
   2   7   6      247.05      247.97      3.39 o 
   3   7   6      270.21      262.50      3.67 o 
   4   7   6        9.58       10.05      0.93 o 
   5   7   6       50.81       60.20      1.79 o 
   6   7   6       51.97       49.22      1.76 o 
  -6   8   6      627.02      631.50      9.55 o 
  -5   8   6       58.89       61.49      2.29 o 
  -4   8   6     2988.56     3004.37     30.55 o 
  -3   8   6      220.69      211.24      3.56 o 
  -2   8   6        9.78       15.64      1.42 o 
  -1   8   6      243.30      243.77      3.01 o 
   0   8   6        1.50        2.45      0.48 o 
   1   8   6      811.39      806.36     13.97 o 
   2   8   6     2571.42     2722.44     27.67 o 
   3   8   6     1168.45     1179.45     12.33 o 
   4   8   6      705.68      737.20      8.97 o 
   5   8   6       69.65       67.71      2.80 o 
  -5   9   6      103.91       96.78      2.93 o 
  -4   9   6      322.50      316.25      4.93 o 
  -3   9   6       79.90       71.72      2.00 o 
  -2   9   6      862.90      846.76      9.83 o 
  -1   9   6      407.96      398.58      5.27 o 
   0   9   6      408.20      413.28      4.84 o 
   1   9   6       50.48       51.77      1.86 o 
   2   9   6      747.45      748.84      9.80 o 
   3   9   6        3.47        3.90      0.84 o 
   4   9   6      358.50      377.73      6.17 o 
   5   9   6        8.57       10.08      1.80 o 
  -5  10   6      160.18      155.74      4.42 o 
  -4  10   6       76.05       71.66      2.42 o 
  -3  10   6      145.57      139.45      3.27 o 
  -2  10   6      635.29      641.01      8.85 o 
  -1  10   6      711.92      699.73      9.51 o 
   0  10   6     2238.40     2294.20     20.88 o 
   1  10   6        4.04        5.52      0.80 o 
   2  10   6       12.78       13.96      1.20 o 
   3  10   6      745.27      776.96     12.19 o 
   4  10   6       25.65       23.25      1.56 o 
  -4  11   6        4.35        5.94      1.09 o 
  -3  11   6      218.75      204.12      4.23 o 
  -2  11   6       15.68       20.79      1.40 o 
  -1  11   6       63.43       59.43      1.87 o 
   0  11   6        2.42        3.01      0.75 o 
   1  11   6       74.42       76.19      2.11 o 
   2  11   6       18.96       18.79      1.38 o 
   3  11   6       22.84       22.04      1.55 o 
   4  11   6       18.14       20.72      1.86 o 
  -3  12   6      865.92      877.72     14.17 o 
  -2  12   6        5.65        6.12      1.30 o 
  -1  12   6     1859.16     1858.47     22.17 o 
   0  12   6       91.00       85.45      2.66 o 
   1  12   6      153.65      158.06      3.94 o 
   2  12   6      338.61      334.32      5.86 o 
   3  12   6        1.06        1.67      0.93 o 
  -2  13   6       18.64       20.20      1.94 o 
  -1  13   6       32.84       33.02      1.92 o 
   0  13   6        0.77        1.53      0.87 o 
   1  13   6      386.33      384.51      7.14 o 
   2  13   6        2.01        2.63      1.51 o 
  -7   1   7       50.48       51.90      2.32 o 
  -6   1   7     1617.18     1697.01     16.94 o 
  -5   1   7       40.08       39.93      1.41 o 
  -4   1   7      186.08      183.25      2.86 o 
  -3   1   7     1415.74     1519.94     13.27 o 
  -2   1   7       48.54       46.55      1.14 o 
  -1   1   7      529.21      505.30     14.34 o 
   0   1   7     1180.90     1147.84     13.16 o 
   1   1   7     3498.01     3806.92     40.57 o 
   2   1   7     1562.13     1612.72     12.87 o 
   3   1   7      206.73      188.92      5.60 o 
   4   1   7      921.58      931.25     11.04 o 
   5   1   7      156.01      149.52      2.91 o 
   6   1   7        5.28        3.99      0.81 o 
  -7   2   7       63.88       64.77      2.56 o 
  -6   2   7       18.12       17.96      1.15 o 
  -5   2   7      101.67      105.57      2.23 o 
  -4   2   7      926.01      922.42      8.73 o 
  -3   2   7     1138.57     1197.82     12.66 o 
  -2   2   7      439.31      442.40      4.93 o 
  -1   2   7       53.27       38.36      1.51 o 
   0   2   7      458.64      452.50      5.45 o 
   1   2   7      282.05      328.05      3.79 o 
   2   2   7      701.99      744.70      6.40 o 
   3   2   7      116.28      121.91      2.71 o 
   4   2   7        0.03        1.19      0.49 o 
   5   2   7      167.20      171.20      3.47 o 
   6   2   7       24.37       27.91      1.56 o 
  -6   3   7      110.51      104.84      2.67 o 
  -5   3   7      544.68      555.27      6.60 o 
  -4   3   7      175.84      178.48      2.83 o 
  -3   3   7      614.23      650.01      7.00 o 
  -2   3   7     1837.16     1833.02     17.24 o 
  -1   3   7      484.56      485.35      5.26 o 
   0   3   7      116.42      127.58      1.98 o 
   1   3   7     1534.60     1620.20     13.81 o 
   2   3   7       66.99       77.09      1.24 o 
   3   3   7      935.10      922.05     10.14 o 
   4   3   7     1120.37     1113.42     11.95 o 
   5   3   7      442.13      442.21      5.52 o 
   6   3   7      370.91      371.39      5.64 o 
  -6   4   7       58.05       61.65      2.08 o 
  -5   4   7      815.08      819.49     10.05 o 
  -4   4   7      229.32      224.71      4.41 o 
  -3   4   7      220.74      225.58      3.33 o 
  -2   4   7      400.83      413.48      4.79 o 
  -1   4   7       42.35       28.17      0.81 o 
   0   4   7       14.94       11.08      0.64 o 
   1   4   7      584.16      621.51      6.54 o 
   2   4   7      285.46      308.79      3.79 o 
   3   4   7      207.63      213.86      2.59 o 
   4   4   7      355.95      343.92      4.62 o 
   5   4   7      224.79      224.29      3.52 o 
   6   4   7       25.07       22.81      1.25 o 
  -6   5   7      846.72      853.29     12.17 o 
  -5   5   7      389.43      384.35      5.11 o 
  -4   5   7      314.23      307.18      4.18 o 
  -3   5   7      927.92      935.15     10.89 o 
  -2   5   7      247.80      227.09      3.96 o 
  -1   5   7     1377.79     1398.30     11.40 o 
   0   5   7      392.80      373.72      6.29 o 
   1   5   7       18.70       17.63      0.81 o 
   2   5   7     3264.78     3205.14     38.49 o 
   3   5   7      315.44      298.06      4.63 o 
   4   5   7     1377.14     1367.87     11.61 o 
   5   5   7      782.73      806.59      8.86 o 
   6   5   7       61.19       59.56      2.11 o 
  -6   6   7       12.18       12.42      1.58 o 
  -5   6   7      115.23      119.96      2.53 o 
  -4   6   7       52.72       53.57      1.59 o 
  -3   6   7       61.24       60.73      1.56 o 
  -2   6   7       71.20       62.42      1.50 o 
  -1   6   7      707.98      688.53      7.03 o 
   0   6   7      187.23      175.61      6.17 o 
   1   6   7      125.78      113.44      3.04 o 
   2   6   7      370.40      369.31      4.51 o 
   3   6   7      639.72      645.52      7.17 o 
   4   6   7      702.84      711.35      7.34 o 
   5   6   7       77.52       82.69      2.75 o 
   6   6   7       70.38       67.32      2.29 o 
  -6   7   7        7.30        7.83      1.42 o 
  -5   7   7      781.44      787.27      9.70 o 
  -4   7   7      580.80      580.77      7.44 o 
  -3   7   7      154.21      164.89      2.88 o 
  -2   7   7     3246.55     3265.70     30.14 o 
  -1   7   7        9.41       12.99      0.73 o 
   0   7   7       10.98       11.86      0.73 o 
   1   7   7     2340.29     2372.94     22.24 o 
   2   7   7       23.99       22.18      1.28 o 
   3   7   7      592.06      613.67      6.96 o 
   4   7   7      375.01      373.49      4.99 o 
   5   7   7       33.08       31.73      1.42 o 
  -5   8   7       77.32       88.03      2.77 o 
  -4   8   7      270.63      266.00      4.37 o 
  -3   8   7      885.79      815.25     16.86 o 
  -2   8   7      133.80      138.79      3.35 o 
  -1   8   7     1443.37     1421.89     15.31 o 
   0   8   7     1689.70     1692.97     16.12 o 
   1   8   7      392.31      382.06      5.12 o 
   2   8   7       63.85       64.78      2.10 o 
   3   8   7      120.65      125.30      2.42 o 
   4   8   7      229.34      231.59      3.69 o 
   5   8   7       87.32       85.91      2.75 o 
  -5   9   7        2.66        4.31      1.31 o 
  -4   9   7       32.42       29.51      1.72 o 
  -3   9   7     1865.91     1903.62     23.13 o 
  -2   9   7       18.33       20.77      1.39 o 
  -1   9   7     1742.08     1767.52     18.75 o 
   0   9   7      475.63      489.16      7.13 o 
   1   9   7     1011.45     1023.43     11.33 o 
   2   9   7      590.76      595.82      8.32 o 
   3   9   7       59.19       52.50      2.04 o 
   4   9   7        8.11        7.58      1.08 o 
   5   9   7      919.18      972.10     18.18 o 
  -4  10   7       28.80       31.06      2.39 o 
  -3  10   7       42.35       41.93      2.29 o 
  -2  10   7        7.45        9.65      1.36 o 
  -1  10   7      475.77      471.40      7.17 o 
   0  10   7      200.67      190.13      3.38 o 
   1  10   7      147.70      143.87      2.89 o 
   2  10   7        0.20        2.49      0.83 o 
   3  10   7      334.82      345.02      9.98 o 
   4  10   7      291.39      312.59      5.69 o 
  -4  11   7       70.95       86.95      3.42 o 
  -3  11   7        2.35       11.96      6.53 o 
  -2  11   7     2327.60     2319.42     31.64 o 
  -1  11   7       22.48       19.21      1.45 o 
   0  11   7      711.62      706.46      8.91 o 
   1  11   7      955.11      997.05     14.84 o 
   2  11   7        4.16        5.19      1.02 o 
   3  11   7      450.91      464.32      7.41 o 
   4  11   7      689.72      717.55     13.97 o 
  -3  12   7        0.64        0.43      1.10 o 
  -2  12   7       27.89       27.37      2.09 o 
  -1  12   7      439.16      443.47      7.25 o 
   0  12   7      573.55      561.55      8.52 o 
   1  12   7       89.61       88.02      2.43 o 
   2  12   7      205.26      187.06      4.17 o 
   3  12   7      405.46      432.55      7.24 o 
  -2  13   7       71.95       67.83      3.78 o 
  -1  13   7      266.64      278.41      5.54 o 
   0  13   7      963.56      998.60     15.78 o 
   1  13   7        6.50        8.12      1.22 o 
  -6   0   8       11.41        9.29      1.38 o 
  -5   0   8      997.36     1044.87     15.53 o 
  -4   0   8      274.36      255.24      5.10 o 
  -3   0   8      103.87      101.95      3.12 o 
  -2   0   8       13.60        8.90      0.83 o 
  -1   0   8       12.62        8.54      1.34 o 
   0   0   8    12454.18    12390.59    202.22 o 
   1   0   8      102.62       79.98      1.87 o 
   2   0   8      171.27      180.75      3.40 o 
   3   0   8     8883.70     8967.59    110.70 o 
   4   0   8      562.42      537.92      8.68 o 
   5   0   8      182.49      185.20      4.42 o 
   6   0   8      438.62      458.13     10.40 o 
  -6   1   8      501.59      501.26      6.43 o 
  -5   1   8       17.04       13.78      0.98 o 
  -4   1   8       84.90       78.15      1.83 o 
  -3   1   8     2757.21     2890.98     24.31 o 
  -2   1   8     3181.66     3327.74     30.36 o 
  -1   1   8      107.75      114.43      5.35 o 
   0   1   8     1151.53     1217.13     15.29 o 
   1   1   8     1811.78     1812.71     18.74 o 
   2   1   8      708.03      730.18      8.24 o 
   3   1   8      415.17      411.54      4.10 o 
   4   1   8        1.09        2.16      0.49 o 
   5   1   8     1404.30     1411.10     13.01 o 
   6   1   8     1204.41     1198.05     33.49 o 
  -6   2   8      310.81      334.29      4.87 o 
  -5   2   8       69.70       68.87      1.84 o 
  -4   2   8     2992.40     3056.61     31.64 o 
  -3   2   8       75.05       69.41      1.61 o 
  -2   2   8      148.31      137.49      2.19 o 
  -1   2   8     3182.15     3094.81     70.35 o 
   0   2   8       34.79       37.35      1.81 o 
   1   2   8     2595.60     2610.80     24.00 o 
   2   2   8     1510.82     1447.33     13.85 o 
   3   2   8      196.08      184.16      2.57 o 
   4   2   8     1540.32     1525.43     14.99 o 
   5   2   8      277.30      276.20      4.16 o 
   6   2   8      144.58      139.51      3.53 o 
  -6   3   8       43.64       45.61      1.67 o 
  -5   3   8      230.85      221.90      3.54 o 
  -4   3   8     1249.45     1290.84     12.98 o 
  -3   3   8     2075.74     2096.07     19.82 o 
  -2   3   8       16.47       17.34      1.01 o 
  -1   3   8      512.83      546.12      8.86 o 
   0   3   8      664.74      618.04     12.42 o 
   1   3   8     1155.81     1244.38     12.09 o 
   2   3   8     1339.72     1363.87     16.79 o 
   3   3   8     1290.63     1302.26     12.81 o 
   4   3   8       72.15       63.96      1.72 o 
   5   3   8      201.40      212.52      3.82 o 
   6   3   8      724.82      713.03     10.25 o 
  -6   4   8       88.45       96.15      2.64 o 
  -5   4   8      845.69      846.97     10.44 o 
  -4   4   8        4.08        5.45      0.73 o 
  -3   4   8     1925.47     1896.69     20.42 o 
  -2   4   8     6422.70     6439.08     82.31 o 
  -1   4   8        9.84       10.89      0.89 o 
   0   4   8     4323.23     4296.78     67.08 o 
   1   4   8      190.61      208.34      2.91 o 
   2   4   8      231.22      222.19      3.99 o 
   3   4   8     1181.69     1200.47     11.98 o 
   4   4   8       36.13       34.11      1.31 o 
   5   4   8     2150.65     2123.52     20.61 o 
   6   4   8      558.00      552.11      7.83 o 
  -6   5   8       88.12       90.27      5.32 o 
  -5   5   8      159.28      146.58      3.70 o 
  -4   5   8      151.34      154.01      3.14 o 
  -3   5   8      161.91      153.19      4.92 o 
  -2   5   8      324.84      301.58      4.55 o 
  -1   5   8       84.97       85.79      3.10 o 
   0   5   8      304.15      312.81      8.66 o 
   1   5   8     1542.27     1546.60     16.32 o 
   2   5   8     2302.21     2333.84     23.91 o 
   3   5   8      344.33      328.95      4.33 o 
   4   5   8       19.66       17.59      1.05 o 
   5   5   8       41.63       40.39      1.57 o 
   6   5   8      143.16      141.31      3.07 o 
  -6   6   8      758.45      753.09     22.86 o 
  -5   6   8       33.20       32.88      1.61 o 
  -4   6   8     2850.80     2891.81     30.53 o 
  -3   6   8       81.75       76.31      2.12 o 
  -2   6   8      328.67      339.37      4.99 o 
  -1   6   8      756.60      780.60      8.99 o 
   0   6   8       33.38       33.74      1.15 o 
   1   6   8     1258.76     1302.31     15.98 o 
   2   6   8      833.66      896.13     10.57 o 
   3   6   8        2.87        5.36      1.23 o 
   4   6   8     1027.82     1093.61     11.46 o 
   5   6   8       98.51      103.19      2.43 o 
  -5   7   8       14.17       13.42      1.64 o 
  -4   7   8       54.85       57.98      2.26 o 
  -3   7   8      857.60      826.16     11.27 o 
  -2   7   8      408.22      395.42      5.64 o 
  -1   7   8       51.88       49.29      1.47 o 
   0   7   8       52.10       52.66      2.12 o 
   1   7   8     1790.05     1837.81     21.56 o 
   2   7   8      407.27      413.72      5.68 o 
   3   7   8        0.35        1.97      0.65 o 
   4   7   8       29.52       28.87      1.34 o 
   5   7   8      297.41      297.57      4.56 o 
  -5   8   8     1254.22     1294.08     17.02 o 
  -4   8   8        2.46        4.13      1.01 o 
  -3   8   8      547.18      526.09      8.07 o 
  -2   8   8       27.37       27.15      1.55 o 
  -1   8   8      230.07      225.15      3.78 o 
   0   8   8      917.92      955.67      9.88 o 
   1   8   8       77.33       79.27      2.35 o 
   2   8   8       65.91       58.58      1.82 o 
   3   8   8     1743.25     1784.12     21.32 o 
   4   8   8       71.38       73.35      2.01 o 
   5   8   8      230.13      239.61      4.94 o 
  -5   9   8       23.57       27.51      2.22 o 
  -4   9   8       27.41       23.25      1.66 o 
  -3   9   8      307.90      304.10      5.61 o 
  -2   9   8        0.04        2.09      0.84 o 
  -1   9   8        2.19        4.21      0.77 o 
   0   9   8      133.70      133.37      3.27 o 
   1   9   8       20.30       25.27      1.26 o 
   2   9   8        0.09        2.42      1.89 o 
   3   9   8       12.28       15.55      1.32 o 
   4   9   8        5.11        2.63      0.92 o 
  -4  10   8     1029.27      990.17     15.61 o 
  -3  10   8      359.99      356.76      9.13 o 
  -2  10   8        3.91        3.54      1.09 o 
  -1  10   8      716.97      729.96     10.07 o 
   0  10   8      294.79      284.77      5.51 o 
   1  10   8       42.46       38.54      1.59 o 
   2  10   8      306.82      315.09      5.51 o 
   3  10   8      549.12      529.74      8.05 o 
   4  10   8      381.06      417.94      7.02 o 
  -3  11   8       80.95       86.00      3.37 o 
  -2  11   8       23.25       21.84      1.88 o 
  -1  11   8        4.82        5.32      1.04 o 
   0  11   8        5.07        6.16      1.07 o 
   1  11   8       46.40       55.96      1.93 o 
   2  11   8      190.94      181.45      4.04 o 
   3  11   8        9.79       10.79      1.36 o 
  -2  12   8      410.06      415.28      8.38 o 
  -1  12   8      101.40       92.46      2.96 o 
   0  12   8      885.89      908.78     14.55 o 
   1  12   8       16.35       14.86      1.40 o 
   2  12   8       55.36       56.06      2.32 o 
   0  13   8        2.05        2.98      1.05 o 
  -6   1   9      373.29      373.17      5.97 o 
  -5   1   9      423.03      426.65      5.53 o 
  -4   1   9      206.04      205.24      3.66 o 
  -3   1   9      897.10      936.64      9.68 o 
  -2   1   9      205.79      211.27      3.84 o 
  -1   1   9      954.83      907.41     37.40 o 
   0   1   9      227.14      200.43      4.24 o 
   1   1   9      878.18      904.69     16.17 o 
   2   1   9      676.07      701.27      9.52 o 
   3   1   9      118.94      125.66      4.73 o 
   4   1   9      553.28      545.58      8.35 o 
   5   1   9      175.40      168.47      4.06 o 
   6   1   9      378.00      368.67      6.99 o 
  -6   2   9      164.34      167.31      3.67 o 
  -5   2   9      772.44      768.71      9.75 o 
  -4   2   9      113.49      122.13      2.72 o 
  -3   2   9       31.53       30.85      1.41 o 
  -2   2   9      100.02      103.23      2.65 o 
  -1   2   9       82.28       74.05      5.60 o 
   0   2   9      206.17      202.96      5.96 o 
   1   2   9       20.76       15.94      1.10 o 
   2   2   9      149.54      155.06      2.43 o 
   3   2   9      135.32      129.21      2.52 o 
   4   2   9      292.07      282.77      4.64 o 
   5   2   9        0.16       -0.15      0.63 o 
   6   2   9       31.08       27.88      1.67 o 
  -6   3   9      680.96      704.62      9.47 o 
  -5   3   9      339.64      343.16      5.45 o 
  -4   3   9      514.86      517.58      8.22 o 
  -3   3   9      702.53      708.66      8.81 o 
  -2   3   9      480.86      482.18      9.13 o 
  -1   3   9      557.14      542.35     17.45 o 
   0   3   9      470.22      410.28      9.69 o 
   1   3   9       66.91       60.67      1.53 o 
   2   3   9     2267.19     2369.63     22.10 o 
   3   3   9      146.01      154.38      2.86 o 
   4   3   9      433.18      443.26      5.60 o 
   5   3   9     1262.74     1308.68     13.59 o 
   6   3   9      108.70      107.22      3.02 o 
  -6   4   9        9.22       11.44      1.26 o 
  -5   4   9      317.68      322.02      6.12 o 
  -4   4   9      264.18      268.34      5.28 o 
  -3   4   9       12.73       13.15      1.05 o 
  -2   4   9       30.88       32.04      1.42 o 
  -1   4   9      818.68      829.59      9.97 o 
   0   4   9      293.63      271.21     10.36 o 
   1   4   9      333.77      359.26      4.44 o 
   2   4   9       22.48       23.04      1.01 o 
   3   4   9      626.36      645.12      7.95 o 
   4   4   9        0.02       -0.03      0.57 o 
   5   4   9      103.85      107.42      2.50 o 
   6   4   9        2.93        4.19      0.87 o 
  -6   5   9       10.84       10.24      1.71 o 
  -5   5   9      508.91      508.68      8.44 o 
  -4   5   9      936.36      931.14     11.35 o 
  -3   5   9       17.19       14.23      1.12 o 
  -2   5   9     2006.53     2023.10     24.64 o 
  -1   5   9     1649.25     1730.04     23.79 o 
   0   5   9      304.22      286.53      4.39 o 
   1   5   9     2142.37     2181.61     20.66 o 
   2   5   9       90.10       86.02      2.09 o 
   3   5   9      574.49      591.76      7.52 o 
   4   5   9      225.59      212.95      3.89 o 
   5   5   9      121.43      113.61      2.59 o 
  -5   6   9      102.15      104.50      3.24 o 
  -4   6   9      176.58      168.86      3.49 o 
  -3   6   9       66.84       62.31      2.00 o 
  -2   6   9      593.60      573.08      7.55 o 
  -1   6   9      997.26      998.73     12.69 o 
   0   6   9     1640.85     1629.86     21.71 o 
   1   6   9      260.53      266.12      3.73 o 
   2   6   9      308.83      304.48      4.59 o 
   3   6   9       54.89       50.59      1.74 o 
   4   6   9      342.95      333.71      5.20 o 
   5   6   9       47.79       51.98      1.99 o 
  -5   7   9      350.30      352.63      7.68 o 
  -4   7   9      294.29      289.42      5.52 o 
  -3   7   9      724.34      752.96     10.65 o 
  -2   7   9       21.54       22.27      1.36 o 
  -1   7   9     2122.49     2192.00     21.05 o 
   0   7   9     1631.71     1627.85     17.89 o 
   1   7   9      155.79      151.51      2.68 o 
   2   7   9     2415.21     2451.38     25.60 o 
   3   7   9      212.27      196.91      3.63 o 
   4   7   9       62.75       75.26      2.05 o 
   5   7   9      583.32      596.21      8.24 o 
  -5   8   9      384.21      383.46      6.96 o 
  -4   8   9       20.98       19.74      1.59 o 
  -3   8   9       43.67       38.54      1.93 o 
  -2   8   9      469.58      470.34      7.48 o 
  -1   8   9      337.86      342.10      5.12 o 
   0   8   9       37.80       33.43      1.27 o 
   1   8   9      224.77      226.20      3.72 o 
   2   8   9      121.31      125.60      3.39 o 
   3   8   9      320.08      339.56      5.85 o 
   4   8   9      634.27      674.95      9.82 o 
  -4   9   9      470.57      507.72      8.35 o 
  -3   9   9       74.09       68.48      2.52 o 
  -2   9   9     1760.25     1776.49     21.99 o 
  -1   9   9        1.96        4.24      1.41 o 
   0   9   9       47.26       43.46      1.50 o 
   1   9   9     1571.02     1616.19     17.08 o 
   2   9   9      202.74      210.07      4.32 o 
   3   9   9      157.25      160.52      3.73 o 
   4   9   9     1089.93     1164.63     14.94 o 
  -3  10   9        0.01        4.12      3.54 o 
  -2  10   9        1.89        3.11      1.20 o 
  -1  10   9     1249.23     1260.76     15.85 o 
   0  10   9      433.98      421.99      8.03 o 
   1  10   9      102.88      102.73      2.54 o 
   2  10   9        1.95        1.44      0.84 o 
   3  10   9      879.01      891.95     12.06 o 
  -3  11   9      857.95      867.98     14.34 o 
  -2  11   9      193.98      196.69      5.25 o 
  -1  11   9      174.78      174.63      4.05 o 
   0  11   9      291.32      291.95      6.34 o 
   1  11   9        2.45        3.07      0.94 o 
   2  11   9      954.17     1015.88     13.41 o 
  -1  12   9      402.32      400.93      6.99 o 
   0  12   9      555.27      581.19      8.97 o 
   1  12   9       89.99      104.78      3.69 o 
  -6   0  10     1381.01     1450.90     27.85 o 
  -5   0  10       15.79       18.27      2.23 o 
  -4   0  10     1995.02     2044.79     36.33 o 
  -3   0  10      138.14      132.00      4.77 o 
  -2   0  10      517.91      506.08     11.11 o 
  -1   0  10      866.25      806.68     37.51 o 
   0   0  10      333.90      311.35      9.93 o 
   1   0  10      177.82      189.85      6.96 o 
   2   0  10     2434.58     2452.06     41.57 o 
   3   0  10       37.59       34.64      3.74 o 
   4   0  10     1892.71     1878.35     49.97 o 
   5   0  10        1.10        2.17      1.37 o 
  -6   1  10      146.57      147.40      4.13 o 
  -5   1  10        8.90        8.10      1.30 o 
  -4   1  10      801.30      817.13     11.83 o 
  -3   1  10     1323.60     1317.01     18.61 o 
  -2   1  10      296.91      297.45      6.10 o 
  -1   1  10       13.13        7.31      1.02 o 
   0   1  10       38.83       32.72      2.42 o 
   1   1  10      347.92      356.65      7.26 o 
   2   1  10      438.80      428.01      6.59 o 
   3   1  10      209.17      196.97      8.04 o 
   4   1  10      338.52      331.08      7.10 o 
   5   1  10      953.09      961.80     13.59 o 
  -6   2  10        1.54        1.92      1.09 o 
  -5   2  10      864.49      874.92     12.79 o 
  -4   2  10       17.92       19.21      1.52 o 
  -3   2  10      440.21      450.92      6.32 o 
  -2   2  10     2576.07     2594.96     27.43 o 
  -1   2  10      367.40      367.58      6.21 o 
   0   2  10     2389.25     2129.22     63.85 o 
   1   2  10      247.38      224.52      9.28 o 
   2   2  10      253.06      236.84      4.36 o 
   3   2  10     3890.64     3917.00     68.53 o 
   4   2  10       22.08       19.35      1.78 o 
   5   2  10      641.24      633.20      9.88 o 
  -6   3  10        1.26        1.25      1.06 o 
  -5   3  10       42.08       42.97      1.84 o 
  -4   3  10       39.41       33.08      1.85 o 
  -3   3  10     1714.53     1693.22     18.78 o 
  -2   3  10      569.97      562.37      8.10 o 
  -1   3  10       36.00       38.04      2.25 o 
   0   3  10       69.68       55.78      2.10 o 
   1   3  10     2420.86     2478.86     29.85 o 
   2   3  10      366.32      363.38      5.20 o 
   3   3  10        0.12        0.39      0.73 o 
   4   3  10       49.50       48.54      2.14 o 
   5   3  10      240.11      221.29      4.33 o 
  -5   4  10       27.06       28.70      1.88 o 
  -4   4  10      872.31      861.29     12.44 o 
  -3   4  10      806.32      811.71     10.09 o 
  -2   4  10       17.30       19.89      1.21 o 
  -1   4  10     1220.61     1237.75     16.25 o 
   0   4  10        4.68        7.49      1.05 o 
   1   4  10     3130.89     3208.99     35.11 o 
   2   4  10      659.80      703.61      9.93 o 
   3   4  10       14.86       16.38      1.31 o 
   4   4  10      930.22      930.36     16.56 o 
   5   4  10       30.96       34.44      2.69 o 
  -5   5  10       49.45       48.56      2.51 o 
  -4   5  10      255.00      240.37      4.38 o 
  -3   5  10      665.46      667.10      8.71 o 
  -2   5  10      338.22      344.45      5.29 o 
  -1   5  10      274.87      252.72      4.30 o 
   0   5  10      625.13      622.98      8.11 o 
   1   5  10      875.55      903.68      9.54 o 
   2   5  10     1228.74     1295.31     16.61 o 
   3   5  10       44.61       50.87      2.07 o 
   4   5  10        7.94       10.71      1.51 o 
   5   5  10       16.64       19.31      1.66 o 
  -5   6  10      558.24      569.88      9.43 o 
  -4   6  10      286.43      276.06      4.84 o 
  -3   6  10      560.95      565.86      8.65 o 
  -2   6  10     2319.50     2374.36     25.53 o 
  -1   6  10        2.47        2.49      0.78 o 
   0   6  10     1931.11     1913.83     43.35 o 
   1   6  10      707.53      723.36      8.03 o 
   2   6  10       20.50       17.98      1.14 o 
   3   6  10      344.49      336.48      5.17 o 
   4   6  10       44.29       45.62      3.15 o 
   5   6  10      300.16      307.19      6.12 o 
  -5   7  10       56.43       54.18      2.97 o 
  -4   7  10       14.01       16.13      1.52 o 
  -3   7  10       69.50       71.26      2.53 o 
  -2   7  10       11.38       12.48      1.28 o 
  -1   7  10      147.79      141.29      3.11 o 
   0   7  10        0.32        0.84      0.54 o 
   1   7  10      171.13      175.89      4.26 o 
   2   7  10      532.96      529.26      7.11 o 
   3   7  10        1.67        1.12      0.72 o 
   4   7  10       13.46       13.86      1.41 o 
  -4   8  10      872.45      887.04     12.67 o 
  -3   8  10       13.69       12.00      1.37 o 
  -2   8  10      234.21      230.27      4.79 o 
  -1   8  10      460.06      466.66      8.08 o 
   0   8  10      306.62      302.00      4.28 o 
   1   8  10      455.95      457.75      6.14 o 
   2   8  10      429.13      453.45      7.70 o 
   3   8  10        0.79        1.10      0.78 o 
   4   8  10      461.02      470.41      8.84 o 
  -4   9  10        2.64        4.85      1.26 o 
  -3   9  10      213.87      214.08      4.78 o 
  -2   9  10        0.03        1.76      1.70 o 
  -1   9  10       50.12       56.65      3.99 o 
   0   9  10        9.43       14.90      1.19 o 
   1   9  10      613.53      620.88      8.77 o 
   2   9  10      113.44      109.05      3.00 o 
   3   9  10        3.84        5.52      1.09 o 
  -3  10  10      762.01      792.68     13.38 o 
  -2  10  10      317.38      340.85      7.33 o 
  -1  10  10       57.25       55.87      3.42 o 
   0  10  10      574.26      605.05      8.94 o 
   1  10  10        6.14        8.18      1.14 o 
   2  10  10        1.66        3.00      0.96 o 
   3  10  10      750.09      773.92     10.93 o 
  -2  11  10      240.57      246.65      6.16 o 
  -1  11  10      151.10      151.81      4.57 o 
   0  11  10        1.89        2.56      0.96 o 
   1  11  10        0.91        0.54      0.98 o 
  -5   1  11       26.32       28.10      1.92 o 
  -4   1  11      484.95      499.25      8.35 o 
  -3   1  11      819.99      811.76     11.74 o 
  -2   1  11      673.14      684.48     10.14 o 
  -1   1  11     1130.91     1169.07     22.30 o 
   1   1  11        3.11        3.90      0.85 o 
   2   1  11      133.33      116.30      2.93 o 
   3   1  11       34.99       35.46      2.78 o 
   4   1  11       33.92       38.68      3.00 o 
   5   1  11      185.71      172.43      6.66 o 
  -5   2  11       75.85       74.34      2.85 o 
  -4   2  11       66.06       62.02      2.52 o 
  -3   2  11      580.77      570.10      8.98 o 
  -2   2  11        7.32        9.28      0.98 o 
  -1   2  11      104.71      106.83      3.03 o 
   0   2  11      223.65      254.90      6.39 o 
   1   2  11       20.88       19.28      1.34 o 
   2   2  11      875.27      897.38     14.41 o 
   3   2  11      136.08      138.67      5.34 o 
   4   2  11      238.89      238.14      7.65 o 
   5   2  11        0.32        1.17      1.10 o 
  -5   3  11      749.96      756.67     11.70 o 
  -4   3  11      493.86      480.32      8.17 o 
  -3   3  11      416.05      416.82      6.58 o 
  -2   3  11       18.28       18.59      1.24 o 
  -1   3  11     1350.45     1357.38     17.80 o 
   0   3  11       29.84       26.63      2.97 o 
   1   3  11      544.08      580.66      8.75 o 
   2   3  11      709.94      705.75     12.03 o 
   3   3  11      736.71      761.48     16.64 o 
   4   3  11      385.08      400.47      8.27 o 
   5   3  11       24.55       25.96      2.82 o 
  -5   4  11      137.26      134.68      3.90 o 
  -4   4  11      113.49      107.89      3.32 o 
  -3   4  11       42.27       44.67      1.84 o 
  -2   4  11       75.69       68.19      2.14 o 
  -1   4  11        0.37        0.56      0.69 o 
   0   4  11       69.86       58.88      5.19 o 
   1   4  11        9.78        6.51      0.99 o 
   2   4  11       21.33       23.74      1.52 o 
   3   4  11        6.23        3.85      0.95 o 
   4   4  11      178.35      181.31      5.07 o 
   5   4  11        6.76        4.93      1.41 o 
  -5   5  11      857.86      869.57     13.10 o 
  -4   5  11       14.39       15.32      1.52 o 
  -3   5  11       76.29       75.46      2.35 o 
  -2   5  11       11.94       12.52      1.14 o 
  -1   5  11      484.90      494.97      7.41 o 
   0   5  11      689.45      611.41     77.45 o 
   1   5  11        1.08        0.66      0.78 o 
   2   5  11     2318.96     2373.19     28.80 o 
   3   5  11      299.06      311.46      5.79 o 
   4   5  11       77.14       73.97      3.22 o 
  -4   6  11       27.38       32.12      1.72 o 
  -3   6  11      331.96      330.44      5.46 o 
  -2   6  11      145.97      144.63      3.24 o 
  -1   6  11      203.55      186.43      3.71 o 
   0   6  11      133.68      126.79      6.63 o 
   1   6  11       91.61       88.78      2.63 o 
   2   6  11        7.93        5.61      1.04 o 
   3   6  11        1.21        2.19      0.92 o 
   4   6  11       89.68       80.81      3.41 o 
  -4   7  11      768.30      787.50     15.54 o 
  -3   7  11       67.85       63.68      2.52 o 
  -2   7  11      857.78      874.33     12.26 o 
  -1   7  11      617.44      640.86      9.57 o 
   0   7  11       52.53       55.97      1.88 o 
   1   7  11      772.53      731.44     14.46 o 
   2   7  11      340.71      336.00      6.17 o 
   3   7  11      138.53      146.12      3.79 o 
   4   7  11      369.06      370.05      8.11 o 
  -3   8  11       51.60       54.03      2.38 o 
  -2   8  11        4.20        4.02      1.07 o 
  -1   8  11     1068.11     1081.02     14.60 o 
   0   8  11      332.33      339.41      6.19 o 
   1   8  11       60.66       63.08      4.52 o 
   2   8  11       72.01       69.80      2.59 o 
   3   8  11      461.95      472.60      9.16 o 
  -3   9  11     1021.36     1078.62     14.96 o 
  -2   9  11        5.69        5.30      1.15 o 
  -1   9  11      300.99      303.29      5.87 o 
   0   9  11      658.91      653.47      8.62 o 
   1   9  11        3.49        3.69      1.12 o 
   2   9  11      192.69      183.75      4.90 o 
   3   9  11      401.71      431.21      8.50 o 
  -2  10  11       34.31       30.28      2.30 o 
  -1  10  11       24.58       30.76      2.27 o 
   0  10  11       18.29       16.09      1.44 o 
   1  10  11       81.49       80.34      4.63 o 
   2  10  11      381.46      406.29      8.18 o 
  -5   0  12      386.27      394.83     10.64 o 
  -4   0  12      310.49      304.31      8.71 o 
  -3   0  12      619.24      615.87     21.84 o 
  -2   0  12     2610.21     2652.62     54.42 o 
  -1   0  12      175.19      162.94      5.59 o 
   0   0  12      145.15      148.43     19.87 o 
   1   0  12       24.66       17.38      1.91 o 
   2   0  12      626.81      594.07     12.68 o 
   3   0  12     2122.03     2163.50     57.18 o 
   4   0  12        6.55        9.47      2.93 o 
  -5   1  12       13.19       12.59      1.60 o 
  -4   1  12       32.15       31.67      1.99 o 
  -3   1  12      329.31      330.63      6.28 o 
  -2   1  12      220.48      214.12      8.11 o 
  -1   1  12       78.14       89.78      2.91 o 
   0   1  12      141.99      116.82      9.47 o 
   1   1  12      229.31      224.67      4.62 o 
   2   1  12       55.60       60.02      4.19 o 
   3   1  12       10.69        8.56      1.80 o 
   4   1  12      491.74      488.53     12.61 o 
  -5   2  12       84.63       80.32      3.19 o 
  -4   2  12      786.80      791.08     13.09 o 
  -3   2  12      222.36      208.31      4.73 o 
  -2   2  12       60.27       67.59      2.17 o 
  -1   2  12      782.37      773.55     11.40 o 
   0   2  12       48.40       34.89      2.74 o 
   1   2  12      681.80      696.16     10.75 o 
   2   2  12      834.15      840.00     14.08 o 
   3   2  12        9.23        9.14      1.86 o 
   4   2  12      503.55      472.02     12.31 o 
  -5   3  12      294.36      278.77      6.05 o 
  -4   3  12      235.25      223.17      5.12 o 
  -3   3  12      924.13      927.00     13.38 o 
  -2   3  12      213.11      217.78      4.10 o 
  -1   3  12      540.28      499.10      8.23 o 
   0   3  12       37.45       41.11      4.27 o 
   1   3  12      210.84      214.86      4.57 o 
   2   3  12      409.62      441.56      8.72 o 
   3   3  12       66.99       58.75      6.01 o 
   4   3  12       34.24       35.28      3.12 o 
  -4   4  12       54.11       51.79      2.45 o 
  -3   4  12      108.94      112.50      2.92 o 
  -2   4  12     1862.69     1852.13     20.70 o 
  -1   4  12      229.42      233.69      4.98 o 
   0   4  12     1025.33      820.56     26.58 o 
   1   4  12      748.68      703.08     13.36 o 
   2   4  12      232.47      254.00      6.10 o 
   3   4  12      482.46      474.23     12.07 o 
   4   4  12      199.29      187.24      6.93 o 
  -4   5  12        1.06        2.16      1.12 o 
  -3   5  12      355.84      358.32      5.86 o 
  -2   5  12      123.31      127.30      3.09 o 
  -1   5  12        6.94        8.16      1.07 o 
   0   5  12        0.24        0.81      0.84 o 
   1   5  12      356.65      335.49     10.37 o 
   2   5  12      568.84      569.41      8.95 o 
   3   5  12        1.67        1.86      1.03 o 
   4   5  12        6.68        9.59      1.71 o 
  -4   6  12      314.29      336.24      6.74 o 
  -3   6  12        4.17        6.57      1.08 o 
  -2   6  12      145.29      142.79      3.35 o 
  -1   6  12      396.99      400.11      6.24 o 
   0   6  12        8.02       10.88      1.19 o 
   1   6  12     1707.51     1701.47     39.98 o 
   2   6  12      607.74      663.26     12.09 o 
   3   6  12        3.30        4.99      1.16 o 
  -3   7  12       26.94       22.97      1.76 o 
  -2   7  12       54.88       62.09      2.52 o 
  -1   7  12        9.97       12.89      1.41 o 
   0   7  12      529.56      513.02     10.90 o 
   1   7  12      693.57      669.77     34.32 o 
   2   7  12      483.61      522.59     14.69 o 
   3   7  12        8.87       11.02      1.43 o 
  -3   8  12      236.10      227.60      5.14 o 
  -2   8  12     1015.65     1022.42     14.26 o 
  -1   8  12       64.05       59.66      3.17 o 
   0   8  12      201.11      218.54      4.86 o 
   1   8  12      167.72      163.49      6.52 o 
   2   8  12        2.28        5.02      1.17 o 
  -2   9  12       10.22       10.47      1.44 o 
  -1   9  12       26.77       24.56      1.83 o 
   0   9  12       17.88       13.92      1.55 o 
   1   9  12       82.14       96.87      4.50 o 
  -4   1  13       19.14       20.42      1.81 o 
  -3   1  13     1233.84     1222.86     16.98 o 
  -2   1  13        4.27        6.78      1.15 o 
  -1   1  13      847.42      870.95     14.87 o 
   1   1  13      536.97      536.39     16.65 o 
   2   1  13       96.19       95.85      4.28 o 
   3   1  13      380.66      375.01     10.58 o 
   4   1  13      258.12      264.05     10.08 o 
  -4   2  13      137.70      134.09      3.97 o 
  -3   2  13      224.71      225.13      5.13 o 
  -2   2  13       21.89       24.00      1.47 o 
  -1   2  13        0.12        0.77      0.86 o 
   0   2  13        6.77        5.29      1.12 o 
   1   2  13       66.65       60.22      2.44 o 
   2   2  13      146.47      146.42      4.47 o 
   3   2  13       19.28       19.29      2.56 o 
   4   2  13       44.85       45.71      3.62 o 
  -4   3  13      374.20      375.41      7.29 o 
  -3   3  13       57.55       55.11      2.49 o 
  -2   3  13       86.11       80.21      2.47 o 
  -1   3  13       69.54       71.92      2.73 o 
   0   3  13     1072.52      850.49     27.89 o 
   1   3  13        5.65        9.48      1.26 o 
   2   3  13      922.60      970.89     21.01 o 
   3   3  13      144.87      134.67      6.41 o 
   4   3  13      218.44      240.64      8.34 o 
  -4   4  13       37.26       39.17      2.32 o 
  -3   4  13       53.23       51.98      2.45 o 
  -2   4  13       26.40       26.40      1.58 o 
  -1   4  13        0.04        0.34      0.74 o 
   0   4  13      174.93      159.94      9.70 o 
   1   4  13        0.10        0.87      0.91 o 
   2   4  13       81.83       86.27      3.51 o 
   3   4  13       57.61       58.17      3.92 o 
  -3   5  13       82.49       80.27      2.64 o 
  -2   5  13      228.50      218.17      4.36 o 
  -1   5  13      104.73       99.72      3.77 o 
   0   5  13        7.98        9.91      1.38 o 
   1   5  13      193.00      174.84      6.61 o 
   2   5  13      234.83      233.83      6.15 o 
   3   5  13      431.14      441.07     11.99 o 
  -3   6  13       45.15       51.42      2.22 o 
  -2   6  13        0.38        1.70      0.92 o 
  -1   6  13      302.40      315.19      5.50 o 
   0   6  13      165.71      150.93      5.84 o 
   1   6  13      220.34      207.63     21.04 o 
   2   6  13        1.96        5.32      1.56 o 
   3   6  13       50.64       56.38      3.04 o 
  -2   7  13       33.31       34.32      3.05 o 
  -1   7  13      641.34      700.18     10.67 o 
   0   7  13      142.98      138.98      3.84 o 
   1   7  13        9.89        8.67      1.57 o 
   2   7  13       70.28       71.99      2.86 o 
  -1   8  13       37.59       36.83      2.16 o 
   0   8  13        0.55        0.74      0.99 o 
   1   8  13       57.30       51.35      3.67 o 
  -3   0  14        8.26        9.37      2.05 o 
  -2   0  14       64.34       66.91      3.84 o 
  -1   0  14     1379.97     1431.25     37.19 o 
   0   0  14        1.01        1.77      1.74 o 
   1   0  14      102.40      110.15     12.01 o 
   2   0  14     1004.33     1023.48     31.75 o 
   3   0  14       24.08       19.06      3.91 o 
  -3   1  14      479.52      483.03      8.61 o 
  -2   1  14      372.48      402.43      7.46 o 
  -1   1  14       75.59       60.64      2.89 o 
   0   1  14        0.69        2.44      1.06 o 
   1   1  14       80.37       76.24      3.65 o 
   2   1  14      521.37      515.84     13.55 o 
   3   1  14        1.02        1.55      1.62 o 
  -3   2  14      166.53      169.94      4.53 o 
  -2   2  14     1135.38     1149.89     16.26 o 
  -1   2  14       50.38       45.61      2.34 o 
   0   2  14      699.30      682.25     71.15 o 
   1   2  14       55.35       47.09      3.57 o 
   2   2  14       21.64       24.61      2.90 o 
   3   2  14     1247.47     1360.81     28.19 o 
  -3   3  14      225.21      226.63      5.35 o 
  -2   3  14      705.98      719.39      9.81 o 
  -1   3  14      244.86      242.23      4.69 o 
   0   3  14        2.44        1.16      1.02 o 
   1   3  14      286.75      262.80     11.10 o 
   2   3  14      440.12      444.60     12.30 o 
   3   3  14        0.33        0.67      1.55 o 
  -3   4  14       23.54       22.82      1.90 o 
  -2   4  14       70.72       80.70      2.62 o 
  -1   4  14     1158.38     1253.75     22.64 o 
   0   4  14        3.29        4.83      1.94 o 
   1   4  14     1631.15     1287.02     27.65 o 
   2   4  14      259.67      254.46      6.69 o 
  -2   5  14       24.47       24.51      1.67 o 
  -1   5  14        0.95        2.26      0.95 o 
   0   5  14      112.16       97.65      4.46 o 
   1   5  14      561.34      467.04     13.34 o 
   2   5  14       35.56       42.39      4.37 o 
  -2   6  14     1163.85     1198.25     14.86 o 
  -1   6  14       30.94       33.34      1.88 o 
   0   6  14      125.84      124.83      3.37 o 
   1   6  14       12.55        8.68      1.85 o 
   0   7  14       80.99       95.30      3.26 o 
  -2   1  15        2.14        3.45      1.20 o 
  -1   1  15       19.31       20.38      1.84 o 
   0   1  15      753.45      671.65     39.15 o 
   1   1  15       68.51       69.73      2.87 o 
   2   1  15      572.16      580.24     15.46 o 
  -2   2  15        0.77        2.46      1.15 o 
  -1   2  15        7.09        7.33      1.43 o 
   0   2  15      443.94      422.67     21.65 o 
   1   2  15       48.82       48.31      4.22 o 
   2   2  15        0.07        1.22      1.80 o 
  -2   3  15      161.18      161.07      4.45 o 
  -1   3  15      291.12      294.81      5.46 o 
   0   3  15       10.54        8.81      1.47 o 
   1   3  15      613.36      473.70     13.81 o 
  -1   4  15      167.68      168.22      3.99 o 
   0   4  15       54.44       60.92      3.52 o 
   1   4  15      204.68      147.21      7.17 o 
                                                 
